# Supplementary material for: Ecological Niche Modeling Predicts Alarming Impacts of Global Climate Change on Economically Important Neotropical Trees
Source: Ecol Evol. 2025 Sep 23;15(9):e72105. doi: 10.1002/ece3.72105 (PMC12457732; doi:10.1002/ece3.72105)
Supplement: Supplementary file 1 — Data S1: ece372105‐sup‐0001‐algorithms.R. [file ECE3-15-e72105-s014.R]

  # -------------------------------------------------------------------------
  # Modified from disc.Modelagem de nicho ecológico, prof. Luisa Maria Diele-Viegas
  # # -------------------------------------------------------------------------
  
  # # limpa a memoria do R
  rm(list = ls())
  
  # pacotes
  
  #if(!require(randomForest)) install.packages("randomForest", dependencies = TRUE)
  library(beepr)
  library(dismo)
  library(kernlab)
  library(raster)
  library(rgdal)
  library(rnaturalearth)
  library(sf)
  library(tidyverse)
  library(randomForest)
  library(sp)
  library(ROCR)
  
  
  
  # diretorio de trabalho
  path <-  "C:/Users/catar/Dropbox/workdir/cumaru"
  setwd(path)
  dir()
  
  # importando os dados
  # aqui vamos utilizar a planilha gerada no ultimo script, com os dados filtrados
  
  setwd("02_occ")
  occ <- readr::read_csv("occ_spocc_filtros_taxonomico_data_espatial_oppc.csv")
  occ
  
  
  # resample nos raters
  
  setwd(path); setwd("03_var")
  
  getwd()
  tif <- dir(pattern = "tif$")
  tif
  
  a <- raster::stack(tif)
  a
  
  setwd("C:/Users/catar/Dropbox/workdir/cumaru/03_var/var")
  
  tif1 <- raster("AWCtS_M_sl4_250m_ll.tif")
  tif1
  
  
  
  #resample the soil raster, that is the way to be possible stack the climatic variables and soil
  #https://stackoverflow.com/questions/53440229/make-raster-stack-with-different-extent
  
  soil_crop <- resample(tif1,a, method = 'bilinear') # na primeira variavel, modificar var por a
  
  var <- stack(a, soil_crop)
  var
  
  
  tif1 <- raster("BDRICM_M_250m_ll.tif")
  tif1
  
  
  
  #resample the soil raster, that is the way to be possible stack the climatic variables and soil
  #https://stackoverflow.com/questions/53440229/make-raster-stack-with-different-extent
  
  soil_crop <- resample(tif1,var, method = 'bilinear') # na primeira variavel, modificar var por a
  
  var <- stack(var, soil_crop)
  var
  
  
  tif1 <- raster("BDTICM_M_250m_ll.tif")
  tif1
  
  
  
  #resample the soil raster, that is the way to be possible stack the climatic variables and soil
  #https://stackoverflow.com/questions/53440229/make-raster-stack-with-different-extent
  
  soil_crop <- resample(tif1,var, method = 'bilinear') # na primeira variavel, modificar var por a
  
  var <- stack(var, soil_crop)
  var
  
  
  tif1 <- raster("CLYPPT_M_sl2_250m_ll.tif")
  tif1
  
  
  
  #resample the soil raster, that is the way to be possible stack the climatic variables and soil
  #https://stackoverflow.com/questions/53440229/make-raster-stack-with-different-extent
  
  soil_crop <- resample(tif1,var, method = 'bilinear') # na primeira variavel, modificar var por a
  
  var <- stack(var, soil_crop)
  var
  
  tif1 <- raster("elev.tif")
  tif1
  
  
  
  #resample the soil raster, that is the way to be possible stack the climatic variables and soil
  #https://stackoverflow.com/questions/53440229/make-raster-stack-with-different-extent
  
  soil_crop <- resample(tif1,var, method = 'bilinear') # na primeira variavel, modificar var por a
  
  var <- stack(var, soil_crop)
  var
  
  
  tif1 <- raster("ORCDRC_M_sl3_250m_ll.tif")
  tif1
  
  
  
  #resample the soil raster, that is the way to be possible stack the climatic variables and soil
  #https://stackoverflow.com/questions/53440229/make-raster-stack-with-different-extent
  
  soil_crop <- resample(tif1,var, method = 'bilinear') # na primeira variavel, modificar var por a
  
  var <- stack(var, soil_crop)
  var
  
  tif1 <- raster("SLTPPT_M_sl2_250m_ll.tif")
  tif1
  
  
  
  #resample the soil raster, that is the way to be possible stack the climatic variables and soil
  #https://stackoverflow.com/questions/53440229/make-raster-stack-with-different-extent
  
  soil_crop <- resample(tif1,var, method = 'bilinear') # na primeira variavel, modificar var por a
  
  var <- stack(var, soil_crop)
  var
  
    # diretorio de trabalho
  setwd(path)
  dir.create("04_mne_multiplo")
  setwd("04_mne_multiplo")
  
  # definindo os parametros a priori
  replica <- 100 #numeros de replicas que serao usadas no modelo
  partition <- .7 #definindo j? aqui que serao 70% treino, 30% teste!
  
  # algoritmos = vamos usar um loop para rodar todos de uma vez!
  for(i in occ$species %>% unique){ # para cada especie
    
    # diretorio
    dir.create(i)
    setwd(i)
    
    # informacao importante!
    paste0("rodando ", i, " in ", getwd()) %>% print
    
    # objeto para avaliacao 
    eval_species <- tibble::tibble()
    
    # selecionando dados de presenca e (pseudo)ausencia 
    # dados de presenca
    pr_specie <- occ %>% 
      dplyr::filter(species == i) %>% 
      dplyr::select(lon, lat) %>% 
      dplyr::mutate(id = seq(nrow(.)))
    
    # dados de pseudoausencia 
    pa_specie <- dismo::randomPoints(mask = var, n = nrow(pr_specie)) %>% 
      tibble::as_tibble() %>%
      dplyr::rename(lon = x, lat = y) %>% 
      dplyr::mutate(id = seq(nrow(.)))
    
    # mudando o diretorio de trabalho novamente
    dir.create("00_replicas")
    setwd("00_replicas")
    
    # replicas
    for(r in replica %>% seq){	# numero de replicas do modelo 
      
      # objeto para a avaliacao 
      eval_algorithm <- tibble::tibble()
      
      # particionando os dados com base na nossa selecao 
      #(70% treino, 30% teste)
      
      # dados de presenca
      pr_sample_train <- pr_specie %>% 
        dplyr::sample_frac(partition) %>% 
        dplyr::select(id) %>% 
        dplyr::pull()
      
      # dados de pseudo ausencia
      pa_sample_train <- pa_specie %>% 
        dplyr::sample_frac(partition) %>% 
        dplyr::select(id) %>% 
        dplyr::pull()
      
  
      # dados de treino e teste !
      # treino
      train <- dismo::prepareData(x = var, 
                                  p = pr_specie %>% 
                                    dplyr::filter(id %in% pr_sample_train) %>% 
                                    dplyr::select(lon, lat), 
                                  b = pa_specie %>% 
                                    dplyr::filter(id %in% pa_sample_train) %>% 
                                    dplyr::select(lon, lat)) %>% na.omit
    
     train
       # teste
      test <- dismo::prepareData(x = var, 
                                 p = pr_specie %>% 
                                   dplyr::filter(!id %in% pr_sample_train) %>% 
                                   dplyr::select(lon, lat), 
                                 b = pa_specie %>% 
                                   dplyr::filter(!id %in% pa_sample_train) %>% 
                                   dplyr::select(lon, lat)) %>% na.omit
  
    
      # For Randomforest
      mtry <- tuneRF(train[-1],train$pb, ntreeTry=1000,
                     stepFactor=1.5,improve=0.01, trace=TRUE, plot=TRUE)
      
      best.m <- mtry[mtry[, 2] == min(mtry[, 2]), 1]
      print(mtry)
      print(best.m)
      
    
      # Ajuste do modelo
      # informacao
      print(paste("Models fitting to", i, "replica", r, "of", replica))
      
      # Agora vamos de diferentes algoritmos!
      
      # Envelope climatico - Somente dados de presenca!
      BIO <- dismo::bioclim(x = train %>% dplyr::filter(pb == 1) %>% dplyr::select(-pb))
      
      # Distancia ambiental - somente dados de presenca!
      DOM <- dismo::domain(x = train %>% dplyr::filter(pb == 1) %>% dplyr::select(-pb))
    #  MAH <- dismo::mahal(x = train %>% dplyr::filter(pb == 1) %>% dplyr::select(-pb))
      
      # Regressao - Modelo linear generalizado - dados de presenca e (pseudo)ausencia! 
      GLM <- glm(formula = pb ~ ., family = "binomial", data = train)
    
          # SVM (machine learning) - Dados de presen?a e plano de fundo
      SVM <- kernlab::ksvm(x = pb ~ ., data = train)
    
      # RF
            set.seed(123)
      RF <- randomForest(pb ~., data=train, importance=TRUE, mtry=best.m, 
                         ntree=1000, replace=TRUE, do.trace=TRUE, keep.forest=TRUE, na.action=na.roughfix)
      
          # Lista com todos os algoritmos :)
      fit <- list(bioclim = BIO, domain = DOM, glm = GLM, svm = SVM, randomforest = RF)
      
      # Previsoes (mais uma vez no loop)
      for(a in seq(fit)){
        
        # informacao 
        print(paste("Model predict algorithm", fit[a] %>% names))
        
        # previsao do modelo 
        model_predict <- dismo::predict(var, fit[[a]], progress = "text")
        
        # exporta os valores da previsao do modelo 
        raster::writeRaster(x = model_predict, 
                            filename = paste0("enm_585_MPI_20312040_", i, "_", fit[a] %>% names, "_r", ifelse(r < 10, paste0("0", r), r)), 
                            format = "GTiff", 
                            options = c("COMPRESS=DEFLATE"), 
                            overwrite = TRUE)
        
        # avaliacao do modelo
        eval <- dismo::evaluate(p = test %>% dplyr::filter(pb == 1) %>% dplyr::select(-pb), 
                                a = test %>% dplyr::filter(pb == 0) %>% dplyr::select(-pb), 
                                model = fit[[a]])
        
        # indices de avaliacao 
        id_eval_spec_sens <- which(eval@t == dismo::threshold(eval, "spec_sens"))
        tss_spec_sens <- eval@TPR[id_eval_spec_sens] + eval@TNR[id_eval_spec_sens] - 1
        
        # dados da avaliacao 
        eval_data <- tibble::tibble(species = i, 
                                    replica = r, 
                                    algorithm = fit[a] %>% names, 
                                    thr_max_spec_sens = dismo::threshold(eval, "spec_sens"),
                                    tss_spec_sens = tss_spec_sens,
                                    auc = eval@auc, 
                                    file = paste0("enm_585_MPI_20312040_", i, "_", fit[a] %>% names, "_r", ifelse(r < 10, paste0("0", r), r), ".tif"))
        
        # combina a avaliacao dos modelos 
        eval_algorithm <- dplyr::bind_rows(eval_algorithm, eval_data)
        
      } 
      
      # combina as avaliacoes
      eval_species <- dplyr::bind_rows(eval_species, eval_algorithm)
      
    }
    
    # exporta as avaliacoes numa nova pasta 
    setwd("..")
    
    dir.create("01_evaluation")
    setwd("01_evaluation")
    dir.create("00_raw")
    setwd("00_raw")
    
    readr::write_csv(eval_species, paste0("eval_MPI_", i, ".csv"))
    
    # diretorio de trabalho
    setwd(".."); setwd(".."); setwd("..") 
  
    # notifica que a analise acabou porque nao somos obrigados a ficar conferindo toda hora :)
    beepr::beep(5)
    
  } 
  
  # Done
  
  
  # -----------------------------------------------------------------------------------------------------------------------
  
