# Supplementary material for: Ecological Niche Modeling Predicts Alarming Impacts of Global Climate Change on Economically Important Neotropical Trees
Source: Ecol Evol. 2025 Sep 23;15(9):e72105. doi: 10.1002/ece3.72105 (PMC12457732; doi:10.1002/ece3.72105)
Supplement: Supplementary file 3 — Data S3: ece372105‐sup‐0003‐Chelsa‐CMP6‐extracnetcdf.R. [file ECE3-15-e72105-s006.R]

# chelsa_cmip6 in R via the reticulate package
# You can also use the chelsa_cmip6 package in R if you want to integrate it into your R workflow. To do
# so open an R console or R Studio and follow the steps below. Important: You still need to have python
# and the chelsa_cmip6 package installed (see instructions above). Tested with R 4.2.1 in Windows 10
# Install and load the reticulate package

# chelsa_cmip 6  script by tutorial at supplementary material Karger et al. (2023)  
#--------------------------------------------------------------------------------------------------------------------

#limpa a memoria do R

gc(reset = TRUE)
rm(list = ls())

#install.packages("reticulate",dependencies = TRUE)
library(reticulate)# Install and load the chelsa-cmip6 package
py_install("chelsa-cmip6", pip=T)

#The import() function enables you to import the chelsa_cmip6 module and call it’s functions directly
# from R.
chelsa_cmip6 <- import('chelsa_cmip6')

chelsa_cmip6$GetClim$chelsa_cmip6(activity_id='ScenarioMIP',
                                  table_id='Amon',
                                  experiment_id='ssp585',
                                  institution_id='MPI-M',
                                  source_id='MPI-ESM1-2-LR',
                                  member_id='r1i1p1f1',
                                  refps='1981-01-15',
                                  refpe='2010-12-15',
                                  fefps='2021-01-15',
                                  fefpe='2030-12-15',
                                  xmin=-121.4,
                                  xmax=-101.4,
                                  ymin=14.0,
                                  ymax=38.0,
                                  output='~/')

 #  xmin= -81.4                                            part 1: xmin=-81.4,xmax=-61.4, ymin=-56.0, ymax=-36.0
#   xmax= -34.4,        585 Part 12 2021-2030              part 2: xmin=-81.4,xmax=-61.4, ymin=-36.0,  ymax=-16.0  
#   ymin= -56.0,                                           part 3: xmin=-81.4,xmax=-61.4, ymin=-16.0,  ymax=14.0
#   ymax= 12.4                                             part 4: xmin=-61.4,xmax=-41.4, ymin=-56.0,  ymax=-36.0
# EC-Earth-Consortium / EC-Earth3                          part 5: xmin=-61.4,xmax=-41.4, ymin=-36.0,  ymax=-16.0
# institution_id='MPI-M' source_id='MPI-ESM1-2-LR'         part 6: xmin=-61.4,xmax=-41.4, ymin=-16.0,  ymax=14.0
# IPSL / IPSL-CM6A-LR                                      part 7: xmin=-41.4,xmax=-31.4, ymin=-56.0,  ymax=-36.0
# IPSL / IPSL-CM6A-LR                                      part 8: xmin=-41.4,xmax=-31.4, ymin=-36.0,  ymax=-16.0
                                                      #    part 9: xmin=-41.4,xmax=-31.4, ymin=-16.0,  ymax=14.0
                                                       
                                                          
# ----------------------------------------------------------------------------------------------------------------
# Use the code below to open and read a NetCDF file. 
# Making Rasters from NetCDF files
# for time dimensional files or not

gc(reset = TRUE)
rm(list = ls())

# install.packages('ncdf4')
# install.packages("RNetCDF")
# library(RNetCDF)
library(ncdf4) 
library(raster)
library(RColorBrewer)


getwd()
path <- "C:/Users/catar/Dropbox/workdir/Chelsa"

setwd(path)
dir()


#setwd("EC-Earth-2031-2040_ssp370")

ncin1 <- nc_open('1_CHELSA_MPI-M_MPI-ESM1-2-LR_pr_ssp370_r1i1p1f1_2031-01-15_2040-12-15.nc') 
ncin1

ncin2 <- nc_open('2_CHELSA_MPI-M_MPI-ESM1-2-LR_pr_ssp370_r1i1p1f1_2031-01-15_2040-12-15.nc') 
ncin2

ncin3 <- nc_open('3_CHELSA_MPI-M_MPI-ESM1-2-LR_pr_ssp370_r1i1p1f1_2031-01-15_2040-12-15.nc') 
ncin3

ncin4 <- nc_open('4_CHELSA_MPI-M_MPI-ESM1-2-LR_pr_ssp370_r1i1p1f1_2031-01-15_2040-12-15.nc') 
ncin4

ncin5 <- nc_open('5_CHELSA_MPI-M_MPI-ESM1-2-LR_pr_ssp370_r1i1p1f1_2031-01-15_2040-12-15.nc') 
ncin5

ncin6 <- nc_open('6_CHELSA_MPI-M_MPI-ESM1-2-LR_pr_ssp370_r1i1p1f1_2031-01-15_2040-12-15.nc') 
ncin6

ncin7 <- nc_open('7_CHELSA_MPI-M_MPI-ESM1-2-LR_pr_ssp370_r1i1p1f1_2031-01-15_2040-12-15.nc') 
ncin7

ncin8 <- nc_open('8_CHELSA_MPI-M_MPI-ESM1-2-LR_pr_ssp370_r1i1p1f1_2031-01-15_2040-12-15.nc') 
ncin8             

ncin9 <- nc_open('9_CHELSA_MPI-M_MPI-ESM1-2-LR_pr_ssp370_r1i1p1f1_2031-01-15_2040-12-15.nc') 
ncin9


#get longitutes and latitudes 

lon1 <<- ncvar_get(ncin1,"lon") 

nlon1 <- dim(lon1)


lat1 <<- ncvar_get(ncin1,"lat", verbose=F) 

nlat1 <- dim(lat1) 

lon2 <<- ncvar_get(ncin2,"lon") 

nlon2 <- dim(lon2)

lat2 <<- ncvar_get(ncin2,"lat", verbose=F) 

nlat2 <- dim(lat2)

lon3 <<- ncvar_get(ncin3,"lon") 

nlon3 <- dim(lon3)

lat3 <<- ncvar_get(ncin3,"lat", verbose=F) 

nlat3 <- dim(lat3)

lon4 <<- ncvar_get(ncin4,"lon") 

nlon4 <- dim(lon4)

lat4 <<- ncvar_get(ncin4,"lat", verbose=F) 

nlat4 <- dim(lat4)

lon5 <<- ncvar_get(ncin5,"lon") 

nlon5 <- dim(lon5)

lat5 <<- ncvar_get(ncin5,"lat", verbose=F) 

nlat5 <- dim(lat5)

lon6 <<- ncvar_get(ncin6,"lon") 

nlon6 <- dim(lon6)

lat6 <<- ncvar_get(ncin6,"lat", verbose=F) 

nlat6 <- dim(lat6)

lon7 <<- ncvar_get(ncin7,"lon") 

nlon7 <- dim(lon7)

lat7 <<- ncvar_get(ncin7,"lat", verbose=F) 

nlat7 <- dim(lat7)

lon8 <<- ncvar_get(ncin8,"lon") 

nlon8 <- dim(lon8)

lat8 <<- ncvar_get(ncin8,"lat", verbose=F) 

nlat8 <- dim(lat8)

lon9 <<- ncvar_get(ncin9,"lon") 

nlon9 <- dim(lon9)

lat9 <<- ncvar_get(ncin9,"lat", verbose=F) 

nlat9 <- dim(lat9)


# -----------------------------------------------------------------
# extract the bioclims (for no time dimensions variables)

var1 <- ncvar_get(ncin1, "bio3")
var1

var2 <- ncvar_get(ncin2, "bio3")
var2

var3 <- ncvar_get(ncin3, "bio3")
var3

var4 <- ncvar_get(ncin4, "bio3")
var4

var5 <- ncvar_get(ncin5, "bio3")
var5

var6 <- ncvar_get(ncin6, "bio3")
var6

var7 <- ncvar_get(ncin7, "bio3")
var7

var8 <- ncvar_get(ncin8, "bio3")
var8

var9 <- ncvar_get(ncin9, "bio3")
var9


nt <- dim(var1) 

nt


#close the NetCDF file

nc_close(ncin1)
nc_close(ncin2)
nc_close(ncin3)
nc_close(ncin4)
nc_close(ncin5)
nc_close(ncin6)
nc_close(ncin7)
nc_close(ncin8)
nc_close(ncin9)


# quick map

#image(lon1, lat1,var1)

# x3


# create a dataframe -- reshape data
# matrix (nlon*nlat rows by 2 cols) of lons and lats

lonlat1 <- as.matrix(expand.grid(lon1,lat1))
dim(lonlat1)

lonlat1

lonlat2 <- as.matrix(expand.grid(lon2,lat2))
dim(lonlat2)

lonlat3 <- as.matrix(expand.grid(lon3,lat3))
dim(lonlat3)

lonlat4 <- as.matrix(expand.grid(lon4,lat4))
dim(lonlat4)

lonlat5 <- as.matrix(expand.grid(lon5,lat5))
dim(lonlat5)

lonlat6 <- as.matrix(expand.grid(lon6,lat6))
dim(lonlat6)

lonlat7 <- as.matrix(expand.grid(lon7,lat7))
dim(lonlat7)

lonlat8 <- as.matrix(expand.grid(lon8,lat8))
dim(lonlat8)

lonlat9 <- as.matrix(expand.grid(lon9,lat9))
dim(lonlat9)


# vector of `var` values
tmp_vec1 <- as.vector(var1)
length(tmp_vec1)

tmp_vec2 <- as.vector(var2)
length(tmp_vec2)

tmp_vec3 <- as.vector(var3)
length(tmp_vec3)

tmp_vec4 <- as.vector(var4)
length(tmp_vec4)

tmp_vec5 <- as.vector(var5)
length(tmp_vec5)

tmp_vec6 <- as.vector(var6)
length(tmp_vec6)

tmp_vec7 <- as.vector(var7)
length(tmp_vec7)

tmp_vec8 <- as.vector(var8)
length(tmp_vec8)

tmp_vec9 <- as.vector(var9)
length(tmp_vec9)


# create dataframe and add names
dname1 <- "bio3"
tmp_df01 <- data.frame(cbind(lonlat1,tmp_vec1))
names(tmp_df01) <- c("lon1","lat1",paste(dname1, sep="_"))
head(na.omit(tmp_df01), 10)

dname2 <- "bio3"
tmp_df02 <- data.frame(cbind(lonlat2,tmp_vec2))
names(tmp_df02) <- c("lon2","lat2",paste(dname2, sep="_"))
head(na.omit(tmp_df02), 10)


dname3 <- "bio3"
tmp_df03 <- data.frame(cbind(lonlat3,tmp_vec3))
names(tmp_df03) <- c("lon3","lat3",paste(dname3, sep="_"))
head(na.omit(tmp_df03), 10)


dname4 <- "bio3"
tmp_df04 <- data.frame(cbind(lonlat4,tmp_vec4))
names(tmp_df04) <- c("lon4","lat4",paste(dname4, sep="_"))
head(na.omit(tmp_df04), 10)


dname5 <- "bio3"
tmp_df05 <- data.frame(cbind(lonlat5,tmp_vec5))
names(tmp_df05) <- c("lon5","lat5",paste(dname5, sep="_"))
head(na.omit(tmp_df05), 10)


dname6 <- "bio3"
tmp_df06 <- data.frame(cbind(lonlat6,tmp_vec6))
names(tmp_df06) <- c("lon6","lat6",paste(dname6, sep="_"))
head(na.omit(tmp_df06), 10)


dname7 <- "bio3"
tmp_df07 <- data.frame(cbind(lonlat7,tmp_vec7))
names(tmp_df07) <- c("lon7","lat7",paste(dname7, sep="_"))
head(na.omit(tmp_df07), 10)


dname8 <- "bio3"
tmp_df08 <- data.frame(cbind(lonlat8,tmp_vec8))
names(tmp_df01) <- c("lon8","lat8",paste(dname8, sep="_"))
head(na.omit(tmp_df08), 10)


dname9 <- "bio3"
tmp_df09 <- data.frame(cbind(lonlat9,tmp_vec9))
names(tmp_df09) <- c("lon9","lat9",paste(dname9, sep="_"))
head(na.omit(tmp_df09), 10)


# create a raster

dfr1 <- rasterFromXYZ(tmp_df01)  #Convert first two columns as lon-lat and third as value                
# plot(tmp_df01)
dfr1


dfr2 <- rasterFromXYZ(tmp_df02)  #Convert first two columns as lon-lat and third as value                
# plot(tmp_df02)
dfr2

dfr3 <- rasterFromXYZ(tmp_df03)  #Convert first two columns as lon-lat and third as value                
# plot(tmp_df03)
dfr3

dfr4 <- rasterFromXYZ(tmp_df04)  #Convert first two columns as lon-lat and third as value                
# plot(tmp_df04)
dfr4

dfr5 <- rasterFromXYZ(tmp_df05)  #Convert first two columns as lon-lat and third as value                
# plot(tmp_df05)
dfr5

dfr6 <- rasterFromXYZ(tmp_df06)  #Convert first two columns as lon-lat and third as value                
# plot(tmp_df06)
dfr6

dfr7 <- rasterFromXYZ(tmp_df07)  #Convert first two columns as lon-lat and third as value                
# plot(tmp_df07)
dfr7

dfr8 <- rasterFromXYZ(tmp_df08)  #Convert first two columns as lon-lat and third as value                
# plot(tmp_df08)
dfr8

dfr9 <- rasterFromXYZ(tmp_df09)  #Convert first two columns as lon-lat and third as value                
# plot(tmp_df09)
dfr9

# Merging the Rasters

## S4 method for signature 'Raster,Raster'

x <- merge(dfr1, dfr2, dfr3, dfr4, dfr5, dfr6, dfr7, dfr8, dfr9,
           tolerance=0.05, filename="bio3.tif", overlap=TRUE, ext=NULL)

plot(x)
getwd()

# dfr11, dfr12, 

#---------------------------------------------------------------------------------------------------------#
#For time dimensions variables
#get the time variable and attributes 


tori1 <<- ncvar_get(ncin1,"month") #for time original
tori2 <<- ncvar_get(ncin2,"month") #for time origina
tori3 <<- ncvar_get(ncin3,"month") #for time origina
tori4 <<- ncvar_get(ncin4,"month") #for time origina
tori5 <<- ncvar_get(ncin5,"month") #for time origina
tori6 <<- ncvar_get(ncin6,"month") #for time origina
tori7 <<- ncvar_get(ncin7,"month") #for time origina
tori8 <<- ncvar_get(ncin8,"month") #for time origina
tori9 <<- ncvar_get(ncin9,"month") #for time origina


# create a dataframe -- reshape data
# matrix (nlon*nlat rows by 2 cols) of lons and lats

lonlat1 <- as.matrix(expand.grid(lon1,lat1))
dim(lonlat1)

lonlat1

lonlat2 <- as.matrix(expand.grid(lon2,lat2))
dim(lonlat2)

lonlat3 <- as.matrix(expand.grid(lon3,lat3))
dim(lonlat3)

lonlat4 <- as.matrix(expand.grid(lon4,lat4))
dim(lonlat4)

lonlat5 <- as.matrix(expand.grid(lon5,lat5))
dim(lonlat5)

lonlat6 <- as.matrix(expand.grid(lon6,lat6))
dim(lonlat6)

lonlat7 <- as.matrix(expand.grid(lon7,lat7))
dim(lonlat7)

lonlat8 <- as.matrix(expand.grid(lon8,lat8))
dim(lonlat8)

lonlat9 <- as.matrix(expand.grid(lon9,lat9))
dim(lonlat9)


#get the variable and its attributes
#-----------------------------------------------------------------------
# for tasmax

tmp.array1 <<- ncvar_get(ncin1,"tasmax") #dimensions (lon,lat,time) 
tmp.array2 <<- ncvar_get(ncin2,"tasmax") #dimensions (lon,lat,time)
tmp.array3 <<- ncvar_get(ncin3,"tasmax") #dimensions (lon,lat,time)
tmp.array4 <<- ncvar_get(ncin4,"tasmax") #dimensions (lon,lat,time)
tmp.array5 <<- ncvar_get(ncin5,"tasmax") #dimensions (lon,lat,time)
tmp.array6 <<- ncvar_get(ncin6,"tasmax") #dimensions (lon,lat,time)
tmp.array7 <<- ncvar_get(ncin7,"tasmax") #dimensions (lon,lat,time)
tmp.array8 <<- ncvar_get(ncin8,"tasmax") #dimensions (lon,lat,time)
tmp.array9 <<- ncvar_get(ncin9,"tasmax") #dimensions (lon,lat,time)


#close the NetCDF file

nc_close(ncin1)
nc_close(ncin2)
nc_close(ncin3)
nc_close(ncin4)
nc_close(ncin5)
nc_close(ncin6)
nc_close(ncin7)
nc_close(ncin8)
nc_close(ncin9)


#m is the time slice you want to plot 

#for tas max

tmp.slice1 <- tmp.array1[, , 10]

tmp.slice2 <- tmp.array2[, , 10]

tmp.slice3 <- tmp.array3[, , 10]

tmp.slice4 <- tmp.array4[, , 10]

tmp.slice5 <- tmp.array5[, , 10]

tmp.slice6 <- tmp.array6[, , 10]

tmp.slice7 <- tmp.array7[, , 10]

tmp.slice8 <- tmp.array8[, , 10]

tmp.slice9 <- tmp.array9[, , 10]


# vector of `tmp.slice` values
tmp_vec1 <- as.vector(tmp.slice1)
length(tmp_vec1)

tmp_vec2 <- as.vector(tmp.slice2)
length(tmp_vec2)

tmp_vec3 <- as.vector(tmp.slice3)
length(tmp_vec3)

tmp_vec4 <- as.vector(tmp.slice4)
length(tmp_vec4)

tmp_vec5 <- as.vector(tmp.slice5)
length(tmp_vec5)

tmp_vec6 <- as.vector(tmp.slice6)
length(tmp_vec6)

tmp_vec7 <- as.vector(tmp.slice7)
length(tmp_vec7)

tmp_vec8 <- as.vector(tmp.slice8)
length(tmp_vec8)

tmp_vec9 <- as.vector(tmp.slice9)
length(tmp_vec9)


# create dataframe and add names
# for tasmax

dname1 <- "tasmax"
tmp_df01 <- data.frame(cbind(lonlat1,tmp_vec1))
names(tmp_df01) <- c("lon1","lat1",paste(dname1, sep="_"))
head(na.omit(tmp_df01), 10)

dname2 <- "tasmax"
tmp_df02 <- data.frame(cbind(lonlat2,tmp_vec2))
names(tmp_df02) <- c("lon2","lat2",paste(dname2, sep="_"))
head(na.omit(tmp_df02), 10)


dname3 <- "tasmax"
tmp_df03 <- data.frame(cbind(lonlat3,tmp_vec3))
names(tmp_df03) <- c("lon3","lat3",paste(dname3, sep="_"))
head(na.omit(tmp_df03), 10)


dname4 <- "tasmax"
tmp_df04 <- data.frame(cbind(lonlat4,tmp_vec4))
names(tmp_df04) <- c("lon4","lat4",paste(dname4, sep="_"))
head(na.omit(tmp_df04), 10)


dname5 <- "tasmax"
tmp_df05 <- data.frame(cbind(lonlat5,tmp_vec5))
names(tmp_df05) <- c("lon5","lat5",paste(dname5, sep="_"))
head(na.omit(tmp_df05), 10)


dname6 <- "tasmax"
tmp_df06 <- data.frame(cbind(lonlat6,tmp_vec6))
names(tmp_df06) <- c("lon6","lat6",paste(dname6, sep="_"))
head(na.omit(tmp_df06), 10)


dname7 <- "tasmax"
tmp_df07 <- data.frame(cbind(lonlat7,tmp_vec7))
names(tmp_df07) <- c("lon7","lat7",paste(dname7, sep="_"))
head(na.omit(tmp_df07), 10)


dname8 <- "tasmax"
tmp_df08 <- data.frame(cbind(lonlat8,tmp_vec8))
names(tmp_df01) <- c("lon8","lat8",paste(dname8, sep="_"))
head(na.omit(tmp_df08), 10)


dname9 <- "tasmax"
tmp_df09 <- data.frame(cbind(lonlat9,tmp_vec9))
names(tmp_df09) <- c("lon9","lat9",paste(dname9, sep="_"))
head(na.omit(tmp_df09), 10)


# create a raster

dfr1 <- rasterFromXYZ(tmp_df01)  #Convert first two columns as lon-lat and third as value                
# plot(tmp_df01)
dfr1


dfr2 <- rasterFromXYZ(tmp_df02)  #Convert first two columns as lon-lat and third as value                
# plot(tmp_df02)
dfr2

dfr3 <- rasterFromXYZ(tmp_df03)  #Convert first two columns as lon-lat and third as value                
# plot(tmp_df03)
dfr3

dfr4 <- rasterFromXYZ(tmp_df04)  #Convert first two columns as lon-lat and third as value                
# plot(tmp_df04)
dfr4

dfr5 <- rasterFromXYZ(tmp_df05)  #Convert first two columns as lon-lat and third as value                
# plot(tmp_df05)
dfr5

dfr6 <- rasterFromXYZ(tmp_df06)  #Convert first two columns as lon-lat and third as value                
# plot(tmp_df06)
dfr6

dfr7 <- rasterFromXYZ(tmp_df07)  #Convert first two columns as lon-lat and third as value                
# plot(tmp_df07)
dfr7

dfr8 <- rasterFromXYZ(tmp_df08)  #Convert first two columns as lon-lat and third as value                
# plot(tmp_df08)
dfr8

dfr9 <- rasterFromXYZ(tmp_df09)  #Convert first two columns as lon-lat and third as value                
# plot(tmp_df09)
dfr9


# convert K in C
dfr1 <- dfr1 - 273.15
dfr2 <- dfr2 - 273.15
dfr3 <- dfr3 - 273.15
dfr4 <- dfr4 - 273.15
dfr5 <- dfr5 - 273.15
dfr6 <- dfr6 - 273.15
dfr7 <- dfr7 - 273.15
dfr8 <- dfr8 - 273.15
dfr9 <- dfr9 - 273.15

# Merging the Rasters

## S4 method for signature 'Raster,Raster'

#for tasmax
x <- merge(dfr1, dfr2, dfr3, dfr4, dfr5, dfr6, dfr7, dfr8, dfr9,
           tolerance=0.05, filename="tasmax_10.tif", overlap=TRUE, ext=NULL)

plot(x)

# ---------------------------------------------------------------------------------------------------------
# For "pr"

tmp.array1 <<- ncvar_get(ncin1,"pr") #dimensions (lon,lat,time) 
tmp.array2 <<- ncvar_get(ncin2,"pr") #dimensions (lon,lat,time)
tmp.array3 <<- ncvar_get(ncin3,"pr") #dimensions (lon,lat,time)
tmp.array4 <<- ncvar_get(ncin4,"pr") #dimensions (lon,lat,time)
tmp.array5 <<- ncvar_get(ncin5,"pr") #dimensions (lon,lat,time)
tmp.array6 <<- ncvar_get(ncin6,"pr") #dimensions (lon,lat,time)
tmp.array7 <<- ncvar_get(ncin7,"pr") #dimensions (lon,lat,time)
tmp.array8 <<- ncvar_get(ncin8,"pr") #dimensions (lon,lat,time)
tmp.array9 <<- ncvar_get(ncin9,"pr") #dimensions (lon,lat,time)


#close the NetCDF file

nc_close(ncin1)
nc_close(ncin2)
nc_close(ncin3)
nc_close(ncin4)
nc_close(ncin5)
nc_close(ncin6)
nc_close(ncin7)
nc_close(ncin8)
nc_close(ncin9)


#m is the time slice you want to plot 

tmp.slice1 <- tmp.array1[, , 2]

tmp.slice2 <- tmp.array2[, , 2]

tmp.slice3 <- tmp.array3[, , 2]

tmp.slice4 <- tmp.array4[, , 2]

tmp.slice5 <- tmp.array5[, , 2]

tmp.slice6 <- tmp.array6[, , 2]

tmp.slice7 <- tmp.array7[, , 2]

tmp.slice8 <- tmp.array8[, , 2]

tmp.slice9 <- tmp.array9[, , 2]


# vector of `tmp.slice` values
tmp_vec1 <- as.vector(tmp.slice1)
length(tmp_vec1)

tmp_vec2 <- as.vector(tmp.slice2)
length(tmp_vec2)

tmp_vec3 <- as.vector(tmp.slice3)
length(tmp_vec3)

tmp_vec4 <- as.vector(tmp.slice4)
length(tmp_vec4)

tmp_vec5 <- as.vector(tmp.slice5)
length(tmp_vec5)

tmp_vec6 <- as.vector(tmp.slice6)
length(tmp_vec6)

tmp_vec7 <- as.vector(tmp.slice7)
length(tmp_vec7)

tmp_vec8 <- as.vector(tmp.slice8)
length(tmp_vec8)

tmp_vec9 <- as.vector(tmp.slice9)
length(tmp_vec9)


# create dataframe and add names

dname1 <- "pr"
tmp_df01 <- data.frame(cbind(lonlat1,tmp_vec1))
names(tmp_df01) <- c("lon1","lat1",paste(dname1, sep="_"))
head(na.omit(tmp_df01), 10)

dname2 <- "pr"
tmp_df02 <- data.frame(cbind(lonlat2,tmp_vec2))
names(tmp_df02) <- c("lon2","lat2",paste(dname2, sep="_"))
head(na.omit(tmp_df02), 10)


dname3 <- "pr"
tmp_df03 <- data.frame(cbind(lonlat3,tmp_vec3))
names(tmp_df03) <- c("lon3","lat3",paste(dname3, sep="_"))
head(na.omit(tmp_df03), 10)


dname4 <- "pr"
tmp_df04 <- data.frame(cbind(lonlat4,tmp_vec4))
names(tmp_df04) <- c("lon4","lat4",paste(dname4, sep="_"))
head(na.omit(tmp_df04), 10)


dname5 <- "pr"
tmp_df05 <- data.frame(cbind(lonlat5,tmp_vec5))
names(tmp_df05) <- c("lon5","lat5",paste(dname5, sep="_"))
head(na.omit(tmp_df05), 10)


dname6 <- "pr"
tmp_df06 <- data.frame(cbind(lonlat6,tmp_vec6))
names(tmp_df06) <- c("lon6","lat6",paste(dname6, sep="_"))
head(na.omit(tmp_df06), 10)


dname7 <- "pr"
tmp_df07 <- data.frame(cbind(lonlat7,tmp_vec7))
names(tmp_df07) <- c("lon7","lat7",paste(dname7, sep="_"))
head(na.omit(tmp_df07), 10)


dname8 <- "pr"
tmp_df08 <- data.frame(cbind(lonlat8,tmp_vec8))
names(tmp_df08) <- c("lon8","lat8",paste(dname8, sep="_"))
head(na.omit(tmp_df08), 10)


dname9 <- "pr"
tmp_df09 <- data.frame(cbind(lonlat9,tmp_vec9))
names(tmp_df09) <- c("lon9","lat9",paste(dname9, sep="_"))
head(na.omit(tmp_df09), 10)


# create a raster

dfr1 <- rasterFromXYZ(tmp_df01)  #Convert first two columns as lon-lat and third as value                
# plot(tmp_df01)
dfr1


dfr2 <- rasterFromXYZ(tmp_df02)  #Convert first two columns as lon-lat and third as value                
# plot(tmp_df02)
dfr2

dfr3 <- rasterFromXYZ(tmp_df03)  #Convert first two columns as lon-lat and third as value                
# plot(tmp_df03)
dfr3

dfr4 <- rasterFromXYZ(tmp_df04)  #Convert first two columns as lon-lat and third as value                
# plot(tmp_df04)
dfr4

dfr5 <- rasterFromXYZ(tmp_df05)  #Convert first two columns as lon-lat and third as value                
# plot(tmp_df05)
dfr5

dfr6 <- rasterFromXYZ(tmp_df06)  #Convert first two columns as lon-lat and third as value                
# plot(tmp_df06)
dfr6

dfr7 <- rasterFromXYZ(tmp_df07)  #Convert first two columns as lon-lat and third as value                
# plot(tmp_df07)
dfr7

dfr8 <- rasterFromXYZ(tmp_df08)  #Convert first two columns as lon-lat and third as value                
# plot(tmp_df08)
dfr8

dfr9 <- rasterFromXYZ(tmp_df09)  #Convert first two columns as lon-lat and third as value                
# plot(tmp_df09)
dfr9


# Merging the Rasters

## S4 method for signature 'Raster,Raster'

x <- merge(dfr1, dfr2, dfr3, dfr4, dfr5, dfr6, dfr7, dfr8, dfr9, 
           tolerance=0.05, filename="pr_2.tif", overlap=TRUE, ext=NULL)

plot(x)

# end
