# Supplementary material for: Ecological Niche Modeling Predicts Alarming Impacts of Global Climate Change on Economically Important Neotropical Trees
Source: Ecol Evol. 2025 Sep 23;15(9):e72105. doi: 10.1002/ece3.72105 (PMC12457732; doi:10.1002/ece3.72105)
Supplement: Supplementary file 4 — Data S4: ece372105‐sup‐0004‐ensemble.R. [file ECE3-15-e72105-s020.R]

# -------------------------------------------------------------------------
# from disc.Modelagem de nicho ecológico, prof. Luisa Maria Diele-Viegas

# Consenso por media ponderada
# -------------------------------------------------------------------------

# limpa a memoria do R
rm(list = ls())

# pacotes
library(landscapetools)
library(raster)
library(rgdal)
library(tidyverse)
library(vegan)

# diretorio de trabalho 

path <-  "C:/Users/catar/Dropbox/workdir/cumaru"
setwd(path)
dir()

# importando as avaliacoes
setwd("04_mne_multiplo")

# listando os arquivos das avaliacoes
csv <- dir(pattern = "eval_", recursive = TRUE)
csv

# importando os diferentes modelos
eva <- purrr::map_dfr(csv, readr::read_csv)
eva

# consenso por media ponderada
# Utilizaremos como limite inferior AUCs com valores de 0.75

auc_limit <- .75
tss_limit <- .7

# algoritmos
alg <- eva$algorithm %>% unique
alg

# fazendo o consenso
for(i in eva$species %>% unique){
  
  # informacao
  print(paste("Consenso de", i))
  
  # selecao de modelos = somente aqueles com AUC maior ou igual a 0.75
  eva_i <- eva %>% 
    dplyr::filter(species == i, 
                  auc >= auc_limit, 
                  tss_spec_sens >= tss_limit,
                  algorithm %in% alg)
  
  # importando os modelos
  enm <- eva_i %>% 
    dplyr::select(file) %>% 
    dplyr::mutate(file = paste0(i, "/00_replicas/", file)) %>% 
    dplyr::pull() %>% 
    raster::stack()
  
  # limpa a memoria do R
  rm(list = ls())
  
  # pacotes
  library(landscapetools)
  library(raster)
  library(rgdal)
  library(tidyverse)
  library(vegan)
  
  # diretorio de trabalho 
  
  path <-  "C:/Users/catar/Dropbox/workdir/cumaru"
  setwd(path)
  dir()
  
  # importando as avaliacoes
  setwd("04_mne_multiplo")
  
  # listando os arquivos das avaliacoes
  csv <- dir(pattern = "eval_", recursive = TRUE)
  csv
  
  # importando os diferentes modelos
  eva <- purrr::map_dfr(csv, readr::read_csv)
  eva
  
  # consenso por media ponderada
  # Utilizaremos como limite inferior AUCs com valores de 0.75
  
  auc_limit <- .75
  tss_limit <- .7
  
  # algoritmos
  alg <- eva$algorithm %>% unique
  alg
  
  # fazendo o consenso
  for(i in eva$species %>% unique){
    
    # informacao
    print(paste("Consenso de", i))
    
    # selecao de modelos = somente aqueles com AUC maior ou igual a 0.75
    eva_i <- eva %>% 
      dplyr::filter(species == i, 
                    auc >= auc_limit, 
                    tss_spec_sens >= tss_limit,
                    algorithm %in% alg)
    
    # importando os modelos
    enm <- eva_i %>% 
      dplyr::select(file) %>% 
      dplyr::mutate(file = paste0(i, "/00_replicas/", file)) %>% 
      dplyr::pull() %>% 
      raster::stack()
    
    
    
    # TSS
    tss <- eva_i %>% 
      dplyr::select(tss_spec_sens) %>% 
      dplyr::mutate(tss_spec_sens = (tss_spec_sens - .5) ^ 2) %>% 
      dplyr::pull()
    
    # padronizacao 
    print("Pode demorar")
    enm_st <- enm %>% 
      values %>% 
      vegan::decostand("range", na.rm = TRUE)
    print("Done!")
    
    # consenso da media ponderada 
    ens <- enm[[1]]
    ens[] <- apply(enm_st, 1, function(x){sum(x *  tss) / sum( tss)})
    
    # diretorio de trabalho 
    setwd(path)
    dir.create("05_consenso_media_ponderada")
    setwd("05_consenso_media_ponderada")
    
    # exporta o ensemble 
    raster::writeRaster(x = ens, 
                        filename = paste0("consenso_media_ponderada_", i, "_", "Earth"), 
                        format = "GTiff", 
                        options = c("COMPRESS=DEFLATE"), 
                        overwrite = TRUE)
    
  } 
  getwd()
  # Done
  
