# Supplementary material for: Ecological Niche Modeling Predicts Alarming Impacts of Global Climate Change on Economically Important Neotropical Trees
Source: Ecol Evol. 2025 Sep 23;15(9):e72105. doi: 10.1002/ece3.72105 (PMC12457732; doi:10.1002/ece3.72105)
Supplement: Supplementary file 5 — Data S5: ece372105‐sup‐0005‐futureLGMvspresent.R. [file ECE3-15-e72105-s008.R]

##############################################################################
# future (or LGM) vs present 
##############################################################################

rm(list = ls())

library(raster)
library(tidyverse)

path <-  "C:/Users/catar/Dropbox/workdir/cumaru"
setwd(path)
dir()

# presente
setwd("06_consenso_thr_presente")
tifp <- raster("consenso_media_ponderada_thr_lpt_Dipteryx alata.tif")

# área dos pixels (km²)
area_presente <- area(tifp)

# para contar a área só dos pixels onde o valor é 1 (presença)
presente_bin <- tifp
presente_bin[presente_bin[] != 1] <- NA
area_presente_km2 <- sum(area_presente[!is.na(presente_bin[])])

# futuro
setwd(file.path(path, "06_consenso_thr_fut"))
tiff <- raster("consenso_media_ponderada_thr_lpt_Dipteryx alata.tif")

area_futuro <- area(tiff)
futuro_bin <- tiff
futuro_bin[futuro_bin[] != 1] <- NA
area_futuro_km2 <- sum(area_futuro[!is.na(futuro_bin[])])

# interseção (presente & futuro)
intersec <- tifp * tiff
intersec_bin <- intersec
intersec_bin[intersec_bin[] != 1] <- NA
area_intersec_km2 <- sum(area(intersec)[!is.na(intersec_bin[])])

# cálculo ganho e perda (em área e porcentagem)
# perda = áreas que estavam presentes e não estão no futuro
area_perda_km2 <- area_presente_km2 - area_intersec_km2
perda_pct <- (area_perda_km2 / area_presente_km2) * 100

# ganho = áreas que não estavam presentes e aparecem no futuro
area_ganho_km2 <- area_futuro_km2 - area_intersec_km2
ganho_pct <- (area_ganho_km2 / area_presente_km2) * 100

# criar data.frame com os resultados
resultados <- tibble(
  especie = "Dipteryx alata",
  area_presente_km2 = area_presente_km2,
  area_futuro_km2 = area_futuro_km2,
  area_intersec_km2 = area_intersec_km2,
  perda_km2 = area_perda_km2,
  ganho_km2 = area_ganho_km2,
  perda_pct = perda_pct,
  ganho_pct = ganho_pct
)

print(resultados)


# salvar rasters (como no seu script original)
setwd(path)
dir.create("06_the_370_2021-2030", showWarnings = FALSE)
setwd("06_the_370_2021-2030")

i <- 'Dipteryx alata'

raster::writeRaster(x = (tiff - tifp), 
                    filename = paste0("consenso_lpt_370_2021-2030_", i), 
                    format = "GTiff", 
                    options = c("COMPRESS=DEFLATE"), 
                    overwrite = TRUE)

raster::writeRaster(x = intersec, 
                    filename = paste0("intersection_lpt_370_2021-2030_", i), 
                    format = "GTiff", 
                    options = c("COMPRESS=DEFLATE"), 
                    overwrite = TRUE)

# salvar tabela CSV

write_csv(resultados, "resumo_area_presente_futuro_dipteryx_alata_370_2021-2030.csv")

setwd(path)
