# Supplementary material for: Ecological Niche Modeling Predicts Alarming Impacts of Global Climate Change on Economically Important Neotropical Trees
Source: Ecol Evol. 2025 Sep 23;15(9):e72105. doi: 10.1002/ece3.72105 (PMC12457732; doi:10.1002/ece3.72105)
Supplement: Supplementary file 21 — Table S1: Occurrence data from the studied species of Dipteryx. [file ECE3-15-e72105-s015.csv]

species	lat	lon
Dipteryx alata	-20.411667	-54.711944
Dipteryx alata	-20.508056	-54.615556
Dipteryx alata	-17.64	-49.5
Dipteryx alata	-20.428333	-57.041389
Dipteryx alata	-18.36	-54.72
Dipteryx alata	-14.566944	-48.506111
Dipteryx alata	-15.938333	-47.961667
Dipteryx alata	-15.12	-50.58
Dipteryx alata	-15.3	-49.14
Dipteryx alata	-17.279166	-44.640277
Dipteryx alata	-17.421389	-46.695
Dipteryx alata	-18.444167	-50.421389
Dipteryx alata	-12.406388	-47.87
Dipteryx alata	-16.683888	-45.423888
Dipteryx alata	-14.771666	-56.350833
Dipteryx alata	-9.804356	-52.429678
Dipteryx alata	-20.423333	-54.538611
Dipteryx alata	-20.422344	-54.527939
Dipteryx alata	-14.226389	-47.901389
Dipteryx alata	-14.226389	-47.901111
Dipteryx alata	-3.020806	-41.989639
Dipteryx alata	-14.198333	-49.292222
Dipteryx alata	-18.824312	-46.529393
Dipteryx alata	-17.444083	-44.951582
Dipteryx alata	-17.444084	-44.951583
Dipteryx alata	-16.145556	-58.010694
Dipteryx alata	-15.9333	-50.1333
Dipteryx alata	-15.191944	-47.475833
Dipteryx alata	-12.802222	-48.233888
Dipteryx alata	-13.53333	-61.01666
Dipteryx alata	-15.916667	-46.15
Dipteryx alata	-13.375451	-53.155893
Dipteryx alata	-13.544722	-61.023056
Dipteryx alata	-13.240556	-47.686389
Dipteryx alata	-15.604444	-47.950556
Dipteryx alata	-17.335869	-48.24086
Dipteryx alata	-20.019184	-53.601284
Dipteryx alata	-16.514722	-56.297778
Dipteryx alata	-15.3157	-55.42
Dipteryx alata	-19.15331	-57.37202
Dipteryx alata	-21.53333333	-54.2
Dipteryx alata	-13.046388	-48.164166
Dipteryx alata	-20.505556	-54.593333
Dipteryx alata	-20.588951	-52.621852
Dipteryx alata	-14.703376	-52.354072
Dipteryx alata	-17.742278	-48.629009
Dipteryx alata	-17.029692	-49.177547
Dipteryx alata	-20.442778	-54.646389
Dipteryx alata	-17.283333	-46.766667
Dipteryx alata	-21.923056	-56.381944
Dipteryx alata	-9.774611	-48.358111
Dipteryx alata	-8.9675	-48.1747
Dipteryx alata	-19.149167	-57.578333
Dipteryx alata	-6.7525	-48.153333
Dipteryx alata	-19.573596	-56.243449
Dipteryx alata	-19.193333	-57.617778
Dipteryx alata	-16.314209	-56.52593
Dipteryx alata	-13.952333	-46.991317
Dipteryx alata	-20.759571	-42.867923
Dipteryx alata	-20.079167	-56.763889
Dipteryx alata	-7.6455555	-47.639166
Dipteryx alata	-19.239278	-57.846306
Dipteryx alata	-13.55	-61
Dipteryx alata	-13.58333	-60.9
Dipteryx alata	-15.133434	-56.337674
Dipteryx alata	-13.528333	-46.830556
Dipteryx alata	-21.263782	-52.045302
Dipteryx alata	-18.051867	-47.685564
Dipteryx alata	-11.636389	-50.673056
Dipteryx alata	-13.592744	-60.907473
Dipteryx alata	-13.65	-60.8
Dipteryx alata	-13.653889	-60.831111
Dipteryx alata	-11.160556	-50.710278
Dipteryx alata	-16.441944	-47.813333
Dipteryx alata	-20.18	-49.16
Dipteryx alata	-13.6625	-60.83111
Dipteryx alata	-18.789722	-51.141667
Dipteryx alata	-14.436389	-48.148611
Dipteryx alata	-20.430556	-51.340278
Dipteryx alata	-18.066667	-56.566667
Dipteryx alata	-15.26491	-47.05647
Dipteryx alata	-17.743405	-48.630224
Dipteryx alata	-18.9527	-54.93684
Dipteryx alata	-14.23333	-48.56667
Dipteryx alata	-19.207519	-57.603077
Dipteryx alata	-18.064	-57.29277
Dipteryx alata	-16.499444	-58.148389
Dipteryx alata	-11.560833	-55.206944
Dipteryx alata	-22.530971	-52.299744
Dipteryx alata	-14.13	-52.15
Dipteryx alata	-13.93333	-60.81666
Dipteryx alata	-13.983333	-60.716667
Dipteryx alata	-12.82	-51.83
Dipteryx alata	-14.386595	-60.842383
Dipteryx alata	-14.53333	-61.5
Dipteryx alata	-13.93	-52.1
Dipteryx alata	-17.994722	-57.486944
Dipteryx alata	-14.6667	-52.33
Dipteryx alata	-20.185	-56.860833
Dipteryx alata	-14.87	-52.32
Dipteryx alata	-14.58694	-60.84027
Dipteryx alata	-10.566111	-49.577778
Dipteryx alata	-14.368078	-55.847215
Dipteryx alata	-15.4	-52.23
Dipteryx alata	-20.02065	-55.20236
Dipteryx alata	-16.43	-51.9
Dipteryx alata	-21.141944	-56.590556
Dipteryx alata	-14.63333333	-49.05
Dipteryx alata	-15.25	-56.916667
Dipteryx alata	-15.3	-51.116667
Dipteryx alata	-16.389444	-41.4725
Dipteryx alata	-17.080555	-47.098611
Dipteryx alata	-16.45	-52.666667
Dipteryx alata	-15.929269	-56.051742
Dipteryx alata	-14.50972222	-55.76
Dipteryx alata	-14.6025	-60.852778
Dipteryx alata	-19.199722	-57.666944
Dipteryx alata	-17.335678	-44.95225
Dipteryx alata	-13.63194	-46.75333
Dipteryx alata	-3.12	-42.26
Dipteryx alata	-15.35	-48.63
Dipteryx alata	-16.6	-48.65
Dipteryx alata	-14.65128	-57.433698
Dipteryx alata	-20.469352	-54.622817
Dipteryx alata	-17.783333	-48.5
Dipteryx alata	-17.334936	-49.937737
Dipteryx alata	-12.9	-51.87
Dipteryx alata	-22.652441	-56.025497
Dipteryx alata	-15.409134	-55.832096
Dipteryx alata	-18.900344	-48.18532
Dipteryx alata	-19.1127	-57.37
Dipteryx alata	-10.23	-48.36
Dipteryx alata	-16.771389	-47.939722
Dipteryx alata	-12.573961	-46.412663
Dipteryx alata	-15.357576	-48.224777
Dipteryx alata	-15.61519	-56.071687
Dipteryx alata	-15.79301	-48.838725
Dipteryx alata	-17.10111111	-46.3675
Dipteryx alata	-15.867778	-47.840278
Dipteryx alata	-14.60805	-60.85694
Dipteryx alata	-15.630833	-47.908056
Dipteryx alata	-18.26638889	-57.69083333
Dipteryx alata	-14.415354	-47.545227
Dipteryx alata	-22.444748	-46.952863
Dipteryx alata	-16.08194444	-50.10833333
Dipteryx alata	-15.442505	-56.786412
Dipteryx alata	-15.720481	-56.319001
Dipteryx alata	-18.04972222	-57.48611111
Dipteryx alata	-17.783333	-48.666666
Dipteryx alata	-7.4402777	-47.514166
Dipteryx alata	-18.156863	-48.561337
Dipteryx alata	-19.887158	-44.411659
Dipteryx alata	-16.351694	-58.30729
Dipteryx alata	-14.620833	-60.852778
Dipteryx alata	-14.66666	-60.76666
Dipteryx alata	-14.7	-61.15
Dipteryx alata	-19.233333	-57.383333
Dipteryx alata	-20.514444	-50.086667
Dipteryx alata	-15.683333	-59.35
Dipteryx alata	-12.236667	-47.268611
Dipteryx alata	-20.457134	-49.331552
Dipteryx alata	-14.709722	-61.145
Dipteryx alata	-17.833333	-55.333333
Dipteryx alata	-20.471667	-55.7875
Dipteryx alata	-16.259722	-56.626944
Dipteryx alata	-14.7425	-61.015
Dipteryx alata	-21.175065	-56.453273
Dipteryx alata	-14.75055	-61.14361
Dipteryx alata	-15.84112	-48.9668
Dipteryx alata	-14.488611	-48.557222
Dipteryx alata	-12.931389	-46.938056
Dipteryx alata	-19.1258	-57.333
Dipteryx alata	-16.183333	-56.233333
Dipteryx alata	-14.80472	-60.38722
Dipteryx alata	-16.6917	-46.8088
Dipteryx alata	-20.466667	-55.783333
Dipteryx alata	-20.817583	-55.63417
Dipteryx alata	-15.615083	-56.029544
Dipteryx alata	-17.191935	-46.938882
Dipteryx alata	-16.780833	-47.936111
Dipteryx alata	-16.77978	-47.935711
Dipteryx alata	-17.242597	-46.981535
Dipteryx alata	-17.11667	-56.91667
Dipteryx alata	-19.166666	-56.833333
Dipteryx alata	-17.9	-48.5
Dipteryx alata	-15.15555	-60.99138
Dipteryx alata	-16.4	-56.38
Dipteryx alata	-22.899478	-47.041238
Dipteryx alata	-15.95	-47.81667
Dipteryx alata	-13.459722	-61.106694
Dipteryx alata	-15.18971	-62.0124
Dipteryx alata	-16.707778	-56.176806
Dipteryx alata	-16.707779	-56.176807
Dipteryx alata	-15.24611	-61.24277
Dipteryx alata	-10.417778	-48.207222
Dipteryx alata	-20.543611	-49.246389
Dipteryx alata	-13.922756	-47.424385
Dipteryx alata	-15.841537	-47.710841
Dipteryx alata	-19.016029	-57.677212
Dipteryx alata	-18.3851	-55.1744
Dipteryx alata	-18.914444	-48.233889
Dipteryx alata	-23.463383	-46.638538
Dipteryx alata	-10.253611	-48.095833
Dipteryx alata	-19.256179	-55.788007
Dipteryx alata	-14.543552	-49.188441
Dipteryx alata	-14.52839155	-49.14114883
Dipteryx alata	-15	-50.06666667
Dipteryx alata	-17.876667	-57.511667
Dipteryx alata	-9.690833	-52.606667
Dipteryx alata	-15.86666	-61.46666
Dipteryx alata	-14.73	-52.33
Dipteryx alata	-13.711197	-46.860556
Dipteryx alata	-18.981111	-56.603333
Dipteryx alata	-15.9833	-61.9333
Dipteryx alata	-22.386111	-52.877778
Dipteryx alata	-16.132031	-57.692606
Dipteryx alata	-14.48639	-46.83361
Dipteryx alata	-15.983611	-61.946111
Dipteryx alata	-16.666667	-47.583333
Dipteryx alata	-22.863721	-47.086761
Dipteryx alata	-16.25	-62.08333
Dipteryx alata	-15.305979	-49.592242
Dipteryx alata	-14.46667	-48.56667
Dipteryx alata	-11.6	-47.41667
Dipteryx alata	-13.66889	-46.58917
Dipteryx alata	-16.28333	-61.98333
Dipteryx alata	-20.508889	-54.613472
Dipteryx alata	-16.33444	-62.87833
Dipteryx alata	-16.45	-47.8
Dipteryx alata	-15.866666	-47.95
Dipteryx alata	-15.077194	-57.227817
Dipteryx alata	-19.983483	-53.015139
Dipteryx alata	-15.95	-47.883333
Dipteryx alata	-16.3725	-58.542778
Dipteryx alata	-13.83333	-48.33333
Dipteryx alata	-20.171944	-54.454444
Dipteryx alata	-16.375624	-60.987125
Dipteryx alata	-16.440278	-62.109167
Dipteryx alata	-17.900278	-51.711944
Dipteryx alata	-16.5	-62
Dipteryx alata	-16.717317	-48.012478
Dipteryx alata	-19.309786	-48.908045
Dipteryx alata	-20.508478	-54.614051
Dipteryx alata	-18.164538	-54.620435
Dipteryx alata	-19.966332	-49.528177
Dipteryx alata	-15.713374	-49.328297
Dipteryx alata	-16.58333	-61.86666
Dipteryx alata	-20.460778	-55.4905
Dipteryx alata	-12.889722	-47.600277
Dipteryx alata	-21.1775	-47.810278
Dipteryx alata	-14.037276	-52.162795
Dipteryx alata	-18.721262	-49.205513
Dipteryx alata	-11.006621	-48.494904
Dipteryx alata	-16.978611	-45.787222
Dipteryx alata	-17.006389	-45.910278
Dipteryx alata	-19.32218	-54.82027
Dipteryx alata	-15.5	-55.583333
Dipteryx alata	-18.143889	-45.208889
Dipteryx alata	-16.6375	-62.45
Dipteryx alata	-17.98717	-47.794656
Dipteryx alata	-16.7203	-52.3194
Dipteryx alata	-20.535278	-54.701806
Dipteryx alata	-16.76861	-61.81333
Dipteryx alata	-14.95	-56.316667
Dipteryx alata	-17.25	-63.53333
Dipteryx alata	-10.113611	-50.363611
Dipteryx alata	-10.562494	-50.164638
Dipteryx alata	-14.40111	-48.24222
Dipteryx alata	-20.983333	-51.766667
Dipteryx alata	-14.412914	-48.20343
Dipteryx alata	-17.33861	-59.68055
Dipteryx alata	-19.499552	-55
Dipteryx alata	-13.88333	-48.31667
Dipteryx alata	-17.4925	-50.038056
Dipteryx alata	-17.45	-63.63333
Dipteryx alata	-22.294017	-47.154027
Dipteryx alata	-21.648065	-52.279635
Dipteryx alata	-15.648299	-56.115307
Dipteryx alata	-17.683333	-63.416667
Dipteryx alata	-13.73361	-48.14472
Dipteryx alata	-15.158583	-59.953472
Dipteryx alata	-13.582244	-47.472929
Dipteryx alata	-13.49556	-48.14278
Dipteryx alata	-15.823328	-48.996604
Dipteryx alata	-13.402396	-48.138586
Dipteryx alata	-13.395833	-48.129166
Dipteryx alata	-17.833333	-48.55
Dipteryx alata	-17.690667	-63.044667
Dipteryx alata	-16.944011	-48.96485
Dipteryx alata	-16.099255	-56.933468
Dipteryx alata	-15.2	-48.35
Dipteryx alata	-14.160689	-47.772483
Dipteryx alata	-18.036944	-47.66889
Dipteryx alata	-14.558439	-56.221805
Dipteryx alata	-19.5	-56.17
Dipteryx alata	-14.699722	-56.345833
Dipteryx alata	-17.877333	-43.947694
Dipteryx alata	-15.300997	-59.702206
Dipteryx alata	-17.373056	-54.739722
Dipteryx alata	-15.383333	-48.116667
Dipteryx alata	-21.784305	-52.158542
Dipteryx alata	-18.900342	-48.185318
Dipteryx alata	-20.500833	-54.612778
Dipteryx alata	-17.74166	-63.2
Dipteryx alata	-15.328366	-57.2278
Dipteryx alata	-14.716679	-52.309675
Dipteryx alata	-17.75	-61.78333
Dipteryx alata	-19.125	-57.333
Dipteryx alata	-15.804425	-52.548003
Dipteryx alata	-15.668094	-57.215111
Dipteryx alata	-14.316667	-55.4
Dipteryx alata	-15.6525	-57.2125
Dipteryx alata	-15.504444	-48.5075
Dipteryx alata	-20.771261	-42.869489
Dipteryx alata	-17.76111	-63.27416
Dipteryx alata	-17.03	-46.87
Dipteryx alata	-17.033333	-46.866667
Dipteryx alata	-13.783646	-47.277485
Dipteryx alata	-17.299167	-49.491389
Dipteryx alata	-16.522222	-49.151111
Dipteryx alata	-17.8	-63.35
Dipteryx alata	-15.400365	-52.185322
Dipteryx alata	-15.346802	-52.185786
Dipteryx alata	-12.941944	-46.933611
Dipteryx alata	-20.147157	-56.081565
Dipteryx alata	-17.9025	-63.446944
Dipteryx alata	-19.11598	-57.37092
Dipteryx alata	-16.622102	-45.992655
Dipteryx alata	-16.316635	-47.830823
Dipteryx alata	-18.916667	-56.433333
Dipteryx alata	-16.0007617	-47.0004583
Dipteryx alata	-14.63	-52.23
Dipteryx alata	-17.318957	-44.93681
Dipteryx alata	-13.2	-52.56666
Dipteryx alata	-10.414722	-48.200556
Dipteryx alata	-18.33333	-59.58333
Dipteryx alata	-15.240117	-59.451036
Dipteryx alata	-17.70972	-48.523888
Dipteryx alata	-12.80611	-48.23333
Dipteryx alata	-18.333889	-59.669722
Dipteryx alata	-18.36944	-59.70388
Dipteryx alata	-10.424444	-48.326944
Dipteryx alata	-10.261389	-46.564722
Dipteryx alata	-19.188056	-57.542222
Dipteryx alata	-15.716667	-56.466667
Dipteryx alata	-16.483333	-54.616667
Dipteryx alata	-13.28366784	-47.18041869
Dipteryx alata	-19.25	-57.6
Dipteryx alata	-19.017146	-57.642513
Dipteryx alata	-18.666472	-55.180917
Dipteryx alata	-15.870774	-52.253788
Dipteryx alata	-15.783333	-49.133333
Dipteryx alata	-15.1231	-59.6331
Dipteryx alata	-18.807778	-58.608056
Dipteryx alata	-21.386849	-55.87218
Dipteryx alata	-16.32028	-48.34556
Dipteryx alata	-14.183208	-47.507676
Dipteryx alata	-20.45	-54.616667
Dipteryx alata	-17.700598	-48.724287
Dipteryx alata	-17.725991	-46.191521
Dipteryx alata	-14.460432	-48.265536
Dipteryx alata	-22.331127	-49.010841
Dipteryx alata	-14.733333	-56.333333
Dipteryx alata	-16.334698	-48.208334
Dipteryx alata	-14.470868	-48.758252
Dipteryx alata	-20.483333	-49.9
Dipteryx alata	-18.7567	-44.4306
Dipteryx alata	-20.552799	-49.2467
Dipteryx alata	-14.525	-46.728611
Dipteryx alata	-16.3	-50.5
Dipteryx alata	-21.7	-53.516667
Dipteryx alata	-15.947222	-47.8775
Dipteryx alata	-19.139	-57.29754
Dipteryx alata	-20.525417	-55.533722
Dipteryx alata	-14.070556	-47.308889
Dipteryx alata	-18.122454	-53.67555
Dipteryx alata	-16.442778	-51.134167
Dipteryx alata	-11.2803	-47.5718
Dipteryx alata	-15.978056	-47.921111
Dipteryx alata	-15.899717	-56.23302
Dipteryx alata	-15.454493	-45.385959
Dipteryx alata	-19.12423	-57.40423
Dipteryx alata	-8.5413888	-47.619166
Dipteryx alata	-19.166	-57.3456
Dipteryx alata	-17.891912	-47.683083
Dipteryx alata	-18.40035	-55.10454
Dipteryx alata	-14.13333	-48.06667
Dipteryx alata	-21.036111	-56.384167
Dipteryx alata	-10.414444	-48.225833
Dipteryx alata	-22.183117	-52.522255
Dipteryx alata	-17.728889	-50.104444
Dipteryx alata	-12.946944	-50.898333
Dipteryx alata	-17.4021	-50.0604
Dipteryx alata	-17.7861	-50.1004
Dipteryx alata	-15.2675	-48.4775
Dipteryx alata	-17.405	-50.0534
Dipteryx alata	-17.4044	-50.0532
Dipteryx alata	-17.7214	-50.1158
Dipteryx alata	-18.188549	-46.076358
Dipteryx alata	-22.652442	-56.025498
Dipteryx alata	-10.691179	-48.403082
Dipteryx alata	-20.506889	-54.617657
Dipteryx alata	-20.916111	-54.614722
Dipteryx alata	-20.45	-54.55
Dipteryx alata	-20.435853	-54.814452
Dipteryx alata	-20.5	-54.6
Dipteryx alata	-22.73	-56.27
Dipteryx alata	-15.612606	-56.068762
Dipteryx alata	-21.553185	-47.698639
Dipteryx alata	-16.434934	-51.124205
Dipteryx alata	-18.900343	-48.185319
Dipteryx alata	-16.77235	-47.622137
Dipteryx alata	-18.4675	-49.243889
Dipteryx alata	-17.698889	-49.088333
Dipteryx alata	-13.3983	-46.3183
Dipteryx alata	-16.638972	-49.204861
Dipteryx alata	-16.554786	-43.786157
Dipteryx alata	-15.760993	-43.058887
Dipteryx alata	-15.38333333	-48.11666667
Dipteryx alata	-21.035801	-49.025002
Dipteryx alata	-20.514401	-50.0867
Dipteryx alata	-21.752975	-52.175006
Dipteryx alata	-16.779881	-47.935641
Dipteryx alata	-16.313361	-56.638
Dipteryx alata	-15.647778	-56.222778
Dipteryx alata	-15.142139	-56.336167
Dipteryx alata	-16.566735	-56.206786
Dipteryx alata	-16.138333	-51.306667
Dipteryx charapilla	-4.8991666	-73.6491666
Dipteryx charapilla	-4.8952777	-73.6497222
Dipteryx charapilla	-3.571842	-73.358197
Dipteryx charapilla	-4.9	-73.65
Dipteryx charapilla	-3.46666	-73.75
Dipteryx charapilla	-3.82833	-73.37777
Dipteryx charapilla	-3.696973	-73.274691
Dipteryx charapilla	-4.89541	-73.64983
Dipteryx charapilla	-4.89913	-73.64932
Dipteryx charapilla	-4.89913	-73.64926
Dipteryx charapilla	-3.83331	-73.37365
Dipteryx charapilla	-3.83331	-73.37365
Dipteryx charapilla	-3.83335	-73.37348
Dipteryx charapilla	-3.83344	-73.37357
Dipteryx charapilla	-3.8334	-73.37344
Dipteryx charapilla	-3.483378	-73.10058
Dipteryx charapilla	-4.117018	-70.215522
Dipteryx ferrea	-12.5411111	-69.0594444
Dipteryx ferrea	-12.5302778	-69.045
Dipteryx ferrea	-12.5302778	-69.045
Dipteryx ferrea	-11.2027778	-69.5291667
Dipteryx ferrea	-8.835	-75.0669445
Dipteryx ferrea	-8.8380555	-75.0669445
Dipteryx ferrea	-10.059167	-67.518333
Dipteryx ferrea	-9.723056	-68.152222
Dipteryx ferrea	-8.87631	-75.00368
Dipteryx ferrea	-7.26928	-74.96058
Dipteryx ferrea	-8.86548	-75.01714
Dipteryx ferrea	-10.65	-66.766667
Dipteryx ferrea	-11.543018	-68.002656
Dipteryx ferrea	-11.601944	-67.945833
Dipteryx ferrea	-12.66305	-69.15944
Dipteryx ferrea	-7.26939	-74.98722
Dipteryx ferrea	-8.87073	-75.0163
Dipteryx ferrea	-12.564153	-70.106025
Dipteryx ferrea	-12.506638	-68.637741
Dipteryx ferrea	-7.27436	-74.98772
Dipteryx ferrea	-13.583333	-68.766667
Dipteryx ferrea	-10.16469	-71.00557
Dipteryx ferrea	-11.12367	-69.76882
Dipteryx ferrea	-10.14649	-70.99966
Dipteryx ferrea	-10.13789	-70.99741
Dipteryx ferrea	-13.6	-68.73333
Dipteryx ferrea	-10.304802	-69.554911
Dipteryx ferrea	-13.66666	-68.2
Dipteryx ferrea	-13.666667	-68.2
Dipteryx ferrea	-13.733889	-61.388055
Dipteryx ferrea	-8.928856	-74.705285
Dipteryx ferrea	-9.96404	-73.99413
Dipteryx ferrea	-9.1166667	-72.7
Dipteryx ferrea	-9.034796	-75.503407
Dipteryx ferrea	-13.89472	-60.81277
Dipteryx ferrea	-9.95669	-73.99223
Dipteryx ferrea	-13.92611	-60.8125
Dipteryx ferrea	-9.034858	-75.492082
Dipteryx ferrea	-14.17027	-67.91083
Dipteryx ferrea	-9.96392	-73.98959
Dipteryx ferrea	-9.814045	-72.494021
Dipteryx ferrea	-9.9576	-73.98289
Dipteryx ferrea	-9.666	-75.02
Dipteryx ferrea	-14.346944	-67.961389
Dipteryx ferrea	-14.357222	-67.961111
Dipteryx ferrea	-14.358889	-67.956667
Dipteryx ferrea	-14.36666	-67.55
Dipteryx ferrea	-9.935232	-67.869009
Dipteryx ferrea	-8.928856	-74.705285
Dipteryx ferrea	-9.6063	-73.97308
Dipteryx ferrea	-9.48503	-72.75622
Dipteryx ferrea	-14.366667	-67.55
Dipteryx ferrea	-14.38916	-61.14638
Dipteryx ferrea	-9.96776	-73.99528
Dipteryx ferrea	-12.57	-70.1
Dipteryx ferrea	-11.888055	-71.407778
Dipteryx ferrea	-11.888055	-71.407778
Dipteryx ferrea	-12.48333	-69.05
Dipteryx ferrea	-9.622222	-74.928611
Dipteryx ferrea	-12.48333	-69.05
Dipteryx ferrea	-14.41666	-67.91666
Dipteryx ferrea	-10.54662	-73.05022
Dipteryx ferrea	-12.48333	-69.05
Dipteryx ferrea	-9.377968	-68.441002
Dipteryx ferrea	-14.423056	-67.923889
Dipteryx ferrea	-10.56923	-73.08662
Dipteryx ferrea	-14.56083	-67.6775
Dipteryx ferrea	-14.63333	-62.61666
Dipteryx ferrea	-8.87021	-74.00988
Dipteryx ferrea	-10.072778	-67.616389
Dipteryx ferrea	-9.953611	-67.874444
Dipteryx ferrea	-10.33333	-75.25
Dipteryx ferrea	-14.648333	-67.790278
Dipteryx ferrea	-11.86666	-71.36666
Dipteryx ferrea	-14.98777	-67.78888
Dipteryx ferrea	-12.816667	-69.3
Dipteryx ferrea	-11.14549	-69.75336
Dipteryx ferrea	-15.15	-67.516667
Dipteryx ferrea	-12.81666	-69.71666
Dipteryx ferrea	-12.81666	-69.28333
Dipteryx ferrea	-12.81666	-69.28333
Dipteryx ferrea	-15.216667	-67.05
Dipteryx ferrea	-11.88807	-71.407388
Dipteryx ferrea	-12.801429	-69.298988
Dipteryx ferrea	-8.73178	-67.409442
Dipteryx ferrea	-8.87964	-75.01353
Dipteryx ferrea	-11.15454	-69.72675
Dipteryx ferrea	-15.216667	-67.05
Dipteryx ferrea	-11.24663	-69.55766
Dipteryx ferrea	-11.24663	-69.56123
Dipteryx ferrea	-16.1	-68.766667
Dipteryx ferrea	-10.066194	-67.612583
Dipteryx ferrea	-12.583	-69.133
Dipteryx ferrea	-16.23444	-65.23472
Dipteryx ferrea	-10.75	-68.75
Dipteryx ferrea	-10.75	-68.75
Dipteryx ferrea	-16.657778	-65.7975
Dipteryx ferrea	-9.794444	-65.524167
Dipteryx ferrea	-12.83333	-69.28333
Dipteryx ferrea	-10.380006	-68.515689
Dipteryx ferrea	-13.35	-69.66666
Dipteryx ferrea	-8.8725	-75.00911
Dipteryx ferrea	-11.12367	-69.76882
Dipteryx ferrea	-10.0007831	-67.0002778
Dipteryx ferrea	-9.66666	-75.41666
Dipteryx ferrea	-13.443641	-69.442436
Dipteryx ferrea	-12.518	-70.0817
Dipteryx ferrea	-13.486231	-69.352783
Dipteryx ferrea	-10.066172	-67.606187
Dipteryx ferrea	-10.072778	-67.616389
Dipteryx ferrea	-12.506891	-68.868208
Dipteryx lacunifera	-3.42	-43.2
Dipteryx lacunifera	-3.318396	-42.092957
Dipteryx lacunifera	-4.86	-43.2
Dipteryx lacunifera	-10.62	-44.46
Dipteryx lacunifera	-6.120278	-46.620833
Dipteryx lacunifera	-5.119722	-42.517778
Dipteryx lacunifera	-3.42	-43.56
Dipteryx lacunifera	-6.1208334	-43.3797223
Dipteryx lacunifera	-7.0208334	-44.4597222
Dipteryx lacunifera	-9.082444	-44.328278
Dipteryx lacunifera	-3.06	-43.2
Dipteryx lacunifera	-4.14	-43.74
Dipteryx lacunifera	-3.06	-43
Dipteryx lacunifera	-3.06	-42.48
Dipteryx lacunifera	-5.751776	-46.034167
Dipteryx lacunifera	-5.049295	-45.977881
Dipteryx lacunifera	-4.0375	-42.801944
Dipteryx lacunifera	-7.491667	-45.5
Dipteryx lacunifera	-2.564669	-44.250371
Dipteryx lacunifera	-9.207778	-44.216667
Dipteryx lacunifera	-2.554333	-44.255714
Dipteryx lacunifera	-9.190556	-44.534444
Dipteryx lacunifera	-9.1625	-44.579444
Dipteryx lacunifera	-9.155833	-44.591944
Dipteryx lacunifera	-9.151944	-44.625833
Dipteryx lacunifera	-9.189722	-44.237222
Dipteryx lacunifera	-5.7	-45.918055
Dipteryx lacunifera	-9.5027777	-44.734722
Dipteryx lacunifera	-5.031695	-42.795124
Dipteryx lacunifera	-9.191111	-44.223333
Dipteryx lacunifera	-8.441667	-44.871944
Dipteryx lacunifera	-9.191944	-44.2275
Dipteryx lacunifera	-9.190833	-44.228611
Dipteryx lacunifera	-2.56467	-44.250372
Dipteryx lacunifera	-3.866111	-42.366667
Dipteryx lacunifera	-8.711111	-44.253333
Dipteryx lacunifera	-5.544167	-45.266389
Dipteryx lacunifera	-5.683333	-45.283333
Dipteryx lacunifera	-8.700278	-44.276667
Dipteryx lacunifera	-4.684722	-42.146111
Dipteryx lacunifera	-9.191111	-44.435833
Dipteryx lacunifera	-8.014843	-43.874087
Dipteryx lacunifera	-9.313889	-44.523611
Dipteryx lacunifera	-9.174722	-44.555278
Dipteryx lacunifera	-7.098463	-42.55627
Dipteryx lacunifera	-2.746944	-42.826389
Dipteryx lacunifera	-4.449167	-41.541667
Dipteryx lacunifera	-2.564671	-44.250373
Dipteryx lacunifera	-5.31	-45.08
Dipteryx lacunifera	-7.6691666	-45.423611
Dipteryx lacunifera	-7.251364	-44.560985
Dipteryx lacunifera	-4.861667	-43.361111
Dipteryx lacunifera	-5.49825	-45.231171
Dipteryx lacunifera	-7.382979	-44.739215
Dipteryx lacunifera	-9.266111111	-44.26583333
Dipteryx lacunifera	-8.9	-44.25
Dipteryx lacunifera	-9.266111	-44.265833
Dipteryx lacunifera	-5.8	-44.05
Dipteryx lacunifera	-3.628983	-43.110031
Dipteryx lacunifera	-3.424837	-42.528065
Dipteryx lacunifera	-3.528532	-42.647832
Dipteryx lacunifera	-9.185278	-44.242778
Dipteryx lacunifera	-5.669871	-45.258963
Dipteryx lacunifera	-9.200833	-44.232222
Dipteryx lacunifera	-4.283333	-41.95
Dipteryx lacunifera	-9.200556	-44.2325
Dipteryx lacunifera	-4.546028	-46.670533
Dipteryx lacunifera	-5.822914796	-46.13894334
Dipteryx lacunifera	-10.619986	-44.459989
Dipteryx lacunifera	-7.559997	-43.92
Dipteryx lacunifera	-5.039722	-43.424722
Dipteryx lacunifera	-5.579722	-45.899722
Dipteryx lacunifera	-9.175556	-44.638333
Dipteryx lacunifera	-5.76	-46.44
Dipteryx lacunifera	-9.72	-44.460003
Dipteryx lacunifera	-6.3	-44.640008
Dipteryx lacunifera	-7.561135	-45.250416
Dipteryx lacunifera	-5.478791	-45.280453
Dipteryx lacunifera	-5.526286	-45.246268
Dipteryx lacunifera	-6.503631	-43.67333
Dipteryx lacunifera	-3.750749	-43.369462
Dipteryx lacunifera	-3.726667	-43.374258
Dipteryx lacunifera	-3.534941	-42.664077
Dipteryx lacunifera	-5.638043	-44.364553
Dipteryx lacunifera	-7.586782	-43.941765
Dipteryx lacunifera	-9.191667	-44.451944
Dipteryx lacunifera	-3.865833	-42.368333
Dipteryx lacunifera	-5.416667	-43.583333
Dipteryx lacunifera	-5.06678	-42.859842
Dipteryx lacunifera	-4.875257	-43.196108
Dipteryx lacunifera	-6.206401	-43.777141
Dipteryx magnifica	-1.70787	-55.836376
Dipteryx magnifica	-2.883333	-59.966667
Dipteryx magnifica	-2.787691	-59.926341
Dipteryx magnifica	-0.880931	-52.600822
Dipteryx magnifica	3.85	-66.73333
Dipteryx magnifica	-2.891528	-59.963874
Dipteryx magnifica	-2.38333	-59.85
Dipteryx magnifica	-2.38333	-59.85
Dipteryx magnifica	-2.929167	-59.974722
Dipteryx magnifica	-3.673739	-61.252208
Dipteryx magnifica	-3.674139	-61.252839
Dipteryx magnifica	3.312164	-65.250426
Dipteryx magnifica	-2.31537	-59.685474
Dipteryx magnifica	-2.8	-59.716671
Dipteryx magnifica	3.136548	-65.882046
Dipteryx magnifica	0.0666	-52.88333
Dipteryx magnifica	-3.005092	-59.939239
Dipteryx magnifica	-0.866667	-52.533333
Dipteryx magnifica	-2.752629	-58.02498
Dipteryx magnifica	-0.166667	-51.616667
Dipteryx magnifica	-2.338499	-60.004805
Dipteryx magnifica	3.61666	-67.11666
Dipteryx magnifica	-2.416667	-59
Dipteryx magnifica	-2.373865	-60.034932
Dipteryx magnifica	-2.4292245	-59.8885828
Dipteryx magnifica	-2.429224	-59.888583
Dipteryx magnifica	3.939992	-67.206885
Dipteryx magnifica	-3.019297	-58.555664
Dipteryx magnifica	-2.883333	-59.966667
Dipteryx magnifica	-1.08013	-57.044778
Dipteryx magnifica	3.73973	-65.738734
Dipteryx magnifica	-0.13333	-51.8
Dipteryx magnifica	-0.13	-51.8
Dipteryx magnifica	-3.501944	-69.066667
Dipteryx magnifica	-4.076111	-69.596944
Dipteryx magnifica	-4.076111	-69.596944
Dipteryx magnifica	-3.070161	-60.456816
Dipteryx magnifica	1	-51.66666
Dipteryx magnifica	-0.983056	-49.583056
Dipteryx magnifica	-3.041944	-60.2575
Dipteryx magnifica	-0.867855	-52.539719
Dipteryx magnifica	2.561441	-69.658802
Dipteryx magnifica	-2.951667	-59.958889
Dipteryx magnifica	-3.108333	-60.025
Dipteryx magnifica	-2.883333	-59.966667
Dipteryx magnifica	-2.41625	-59.716667
Dipteryx magnifica	2.044038	-72.330996
Dipteryx magnifica	-0.867855	-52.539719
Dipteryx magnifica	-2.441667	-59.785556
Dipteryx magnifica	-0.867855	-52.539719
Dipteryx magnifica	-2.883333	-59.966667
Dipteryx magnifica	-2.883333	-59.966667
Dipteryx magnifica	-7.898772	-61.539681
Dipteryx magnifica	-0.86762	-52.532534
Dipteryx magnifica	-2.383333333	-59.85
Dipteryx magnifica	-2.883333	-59.966667
Dipteryx magnifica	-2.960556	-59.928056
Dipteryx magnifica	-2.883333	-59.966667
Dipteryx magnifica	-2.883333	-59.966667
Dipteryx magnifica	-1.507854	-56.861311
Dipteryx magnifica	-2.883333	-59.966667
Dipteryx magnifica	-2.883333	-59.966667
Dipteryx magnifica	3.05	-65.41666
Dipteryx magnifica	-3.015139	-60.062968
Dipteryx magnifica	3.35	-65.25
Dipteryx magnifica	-1	-59
Dipteryx magnifica	-1.75	-56.5
Dipteryx magnifica	-1.75	-56.5
Dipteryx magnifica	-3.09715	-59.986157
Dipteryx magnifica	-2.4292245	-59.8885828
Dipteryx magnifica	-2.4	-59.716667
Dipteryx magnifica	-2.5	-59.716668
Dipteryx magnifica	-2.6	-59.716669
Dipteryx magnifica	-2.5	-59.716668
Dipteryx magnifica	-2.7	-59.71667
Dipteryx magnifica	-2.419722	-54.741389
Dipteryx magnifica	-1.469335	-56.386985
Dipteryx magnifica	-1.970466	-50.812584
Dipteryx magnifica	-2.883333	-59.966667
Dipteryx magnifica	-2.383333	-59
Dipteryx magnifica	-2.366667	-59
Dipteryx magnifica	-2.383333	-59
Dipteryx magnifica	-2.883333	-59.966667
Dipteryx magnifica	-3.126952	-60.042324
Dipteryx magnifica	-2.883333	-59.966667
Dipteryx magnifica	-2.971698	-58.869303
Dipteryx magnifica	-2.971699	-58.869304
Dipteryx magnifica	-2.883333	-59.966667
Dipteryx magnifica	-3.083333	-60.033333
Dipteryx magnifica	-2.883333	-59.966667
Dipteryx magnifica	-2.883333	-59.966667
Dipteryx magnifica	-2.883333	-59.966667
Dipteryx magnifica	-2.883333	-59.966667
Dipteryx magnifica	-2.883333	-59.966667
Dipteryx magnifica	-2.38	-59.85
Dipteryx magnifica	-2.37	-59.95
Dipteryx magnifica	-3.105321128	-60.02620539
Dipteryx magnifica	-3.11333	-60.02527
Dipteryx magnifica	-2.764742	-60.440198
Dipteryx magnifica	-2.383333	-59
Dipteryx magnifica	-2.38333	-59.85
Dipteryx magnifica	-2.38	-59.85
Dipteryx micrantha	-10.3233334	-75.2638889
Dipteryx micrantha	-4.4486111	-73.6302778
Dipteryx micrantha	-8.8597222	-75.0633333
Dipteryx micrantha	-8.6375	-62.861667
Dipteryx micrantha	-7.103611	-75.736111
Dipteryx micrantha	-2.47081	-73.75103
Dipteryx micrantha	-8.815709	-63.948195
Dipteryx micrantha	-2.48996	-73.74281
Dipteryx micrantha	-2.46799	-73.75742
Dipteryx micrantha	-2.47899	-73.74574
Dipteryx micrantha	-8.770685	-74.709748
Dipteryx micrantha	-3.553454	-73.379006
Dipteryx micrantha	-3.25	-75.833333
Dipteryx micrantha	-9.97302	-73.79646
Dipteryx micrantha	-2.37	-70.2
Dipteryx micrantha	0.08	-72.42
Dipteryx micrantha	-9.197222	-63.068333
Dipteryx micrantha	-3.43935	-72.84524
Dipteryx micrantha	-3.33333	-72.91666
Dipteryx micrantha	-9.197222	-63.068333
Dipteryx micrantha	-3.33333	-72.91666
Dipteryx micrantha	-3.25	-72.90836
Dipteryx micrantha	-2.466667	-72.833333
Dipteryx micrantha	0.07	-72.45
Dipteryx micrantha	-3.33333	-72.91666
Dipteryx micrantha	-4.16666	-73.5
Dipteryx micrantha	-3.774484	-73.562924
Dipteryx micrantha	-3.2515	-72.9035
Dipteryx micrantha	-4.16666	-73.5
Dipteryx micrantha	-9.2325	-64.3275
Dipteryx micrantha	-3.774484	-73.562924
Dipteryx micrantha	-0.86	-71.81
Dipteryx micrantha	-3.95006	-73.43388
Dipteryx micrantha	-8.333	-73.833
Dipteryx micrantha	-0.85	-71.81
Dipteryx micrantha	-8.81666	-74.71666
Dipteryx micrantha	-3.819481	-73.55488
Dipteryx micrantha	-7.9244	-63.3258
Dipteryx micrantha	-8.823	-74.719
Dipteryx micrantha	-9.383889	-62.958611
Dipteryx micrantha	-3.495556	-69.060833
Dipteryx micrantha	-3.369289	-70.039294
Dipteryx micrantha	-0.6	-72.36
Dipteryx micrantha	1.2	-71.95
Dipteryx micrantha	3.345081	-70.176514
Dipteryx micrantha	-3.416667	-68.166667
Dipteryx micrantha	-3.94764	-73.43573
Dipteryx micrantha	-1.309825	-71.376583
Dipteryx micrantha	-3.518253	-73.382273
Dipteryx micrantha	-8.770684	-74.709747
Dipteryx micrantha	-9.683333	-75.033333
Dipteryx micrantha	-3.719444	-70.307167
Dipteryx micrantha	-1.02125	-76.18925
Dipteryx micrantha	-8.534444	-61.475278
Dipteryx micrantha	-8.684722	-63.863056
Dipteryx micrantha	-8.377572	-74.611864
Dipteryx micrantha	2.6667	-74.16667
Dipteryx micrantha	-10.072778	-67.623611
Dipteryx micrantha	-3.46666	-72.83333
Dipteryx micrantha	-9.61666	-74.93333
Dipteryx micrantha	-3.03333	-70
Dipteryx micrantha	-9.97302	-73.79646
Dipteryx micrantha	-8.82	-64.08
Dipteryx micrantha	-3.82865	-73.6822
Dipteryx micrantha	-3.19476	-71.72146
Dipteryx micrantha	2.29	-74.17
Dipteryx micrantha	-3.23854	-71.73775
Dipteryx micrantha	-3.916667	-73.583333
Dipteryx micrantha	-3.569	-70.95866
Dipteryx micrantha	-3.03333	-70
Dipteryx micrantha	-5.23314	-76.31558
Dipteryx micrantha	-0.97	-71.73
Dipteryx micrantha	-3.833333	-73.416667
Dipteryx micrantha	-5.2078	-76.30769
Dipteryx micrantha	-0.933333	-76.216667
Dipteryx micrantha	-3.445574	-70.145292
Dipteryx micrantha	-1.987999	-72.241819
Dipteryx micrantha	-4.201222	-69.938034
Dipteryx micrantha	-8.377573	-74.611865
Dipteryx micrantha	-0.533333	-72.1
Dipteryx micrantha	-9.164355	-76.155115
Dipteryx micrantha	2.5	-72.28
Dipteryx micrantha	-0.03	-72.13
Dipteryx micrantha	-9.36666	-75
Dipteryx micrantha	-9.55	-65.1
Dipteryx micrantha	-4.166667	-70.55
Dipteryx micrantha	0.09	-71.76
Dipteryx micrantha	-6.0225	-61.059861
Dipteryx micrantha	-8.770682	-74.709745
Dipteryx micrantha	-3.81351	-73.261163
Dipteryx micrantha	-3.736477	-70.503731
Dipteryx micrantha	-1.016667	-76.183333
Dipteryx micrantha	-4.166666667	-69.93333333
Dipteryx micrantha	-7.155122	-76.707479
Dipteryx micrantha	-0.64444	-75.91083
Dipteryx odorata	-1.43801	-48.445627
Dipteryx odorata	-1.268942	-47.876996
Dipteryx odorata	-1.376603	-48.388669
Dipteryx odorata	-2.1305556	-55.9913889
Dipteryx odorata	-1.790033	-55.841914
Dipteryx odorata	-1.763459	-55.82123
Dipteryx odorata	-10.0594444	-59.5141667
Dipteryx odorata	-10.0586111	-59.5019444
Dipteryx odorata	-10.056855	-59.500919
Dipteryx odorata	-2.621390104	-60.94419861
Dipteryx odorata	-1.70787	-55.836376
Dipteryx odorata	-3.16383	-52.3366
Dipteryx odorata	-2.113056	-48.991667
Dipteryx odorata	-11.06169987	-55.27640152
Dipteryx odorata	-3.3891666	-54.9505556
Dipteryx odorata	-2.743334	-54.169555
Dipteryx odorata	-1.296009	-48.178995
Dipteryx odorata	-11.418301	-58.755693
Dipteryx odorata	-9.378611	-56.775833
Dipteryx odorata	-13.68	-59.04
Dipteryx odorata	-12.06	-56.16
Dipteryx odorata	-3.1797223	-51.9669445
Dipteryx odorata	-12.434642	-55.769672
Dipteryx odorata	-1.7	-56.45
Dipteryx odorata	-4.330560207	-49.79639816
Dipteryx odorata	-9.141667	-63.489167
Dipteryx odorata	-1.055792	-46.785415
Dipteryx odorata	-1.705278	-48.626667
Dipteryx odorata	-4.714133	-61.293674
Dipteryx odorata	-2.883333	-59.966667
Dipteryx odorata	-2.88	-59.97
Dipteryx odorata	-2.493837	-54.735972
Dipteryx odorata	-9.393611	-63.003889
Dipteryx odorata	-2.008888889	-47.96527778
Dipteryx odorata	-1.306638889	-48.15847222
Dipteryx odorata	-3.061056	-60.11037
Dipteryx odorata	-2.786187	-49.666709
Dipteryx odorata	-1.438056	-48.444722
Dipteryx odorata	-2.632779	-54.943511
Dipteryx odorata	-2.288194	-56.837528
Dipteryx odorata	-10.348126	-67.688019
Dipteryx odorata	-0.491675	-58.088665
Dipteryx odorata	-4.479792	-56.285056
Dipteryx odorata	6.35	-64.98333
Dipteryx odorata	-2.4292245	-59.8885828
Dipteryx odorata	5.58333	-67.25
Dipteryx odorata	-10.166667	-59.459444
Dipteryx odorata	-10.154075	-59.444895
Dipteryx odorata	-1.438055556	-48.445
Dipteryx odorata	6.66666	-65.06666
Dipteryx odorata	-3.0954	-59.9877
Dipteryx odorata	-12.580523	-61.884498
Dipteryx odorata	-6.184444	-50.348611
Dipteryx odorata	-2.698008	-54.889378
Dipteryx odorata	-8.765822	-65.572157
Dipteryx odorata	-10.813472	-55.713389
Dipteryx odorata	2.433333	-65.116667
Dipteryx odorata	-7.516667	-63
Dipteryx odorata	-2.3836	-60.0901
Dipteryx odorata	0.166667	-51.616667
Dipteryx odorata	-3.048455	-60.089389
Dipteryx odorata	-3.357781871	-64.71288363
Dipteryx odorata	-8.88	-62.22
Dipteryx odorata	-1.466829	-56.36322
Dipteryx odorata	-1.19809	-59.378253
Dipteryx odorata	-1.775873	-48.04795
Dipteryx odorata	0.931311	-52.065931
Dipteryx odorata	-10.12322	-61.90789
Dipteryx odorata	1.65	-58.63
Dipteryx odorata	-10.3	-59.36
Dipteryx odorata	-9.197222	-63.068333
Dipteryx odorata	-2.036236	-45.938113
Dipteryx odorata	1.516666	-62.816666
Dipteryx odorata	-4.8412	-65.3424
Dipteryx odorata	-1.766944	-62.2315
Dipteryx odorata	8.16	-61.58
Dipteryx odorata	-11.041389	-55.338889
Dipteryx odorata	-11.532175	-55.711636
Dipteryx odorata	-2.8743255	-60.0962609
Dipteryx odorata	5.9	-62.266667
Dipteryx odorata	-10.519444	-55.423611
Dipteryx odorata	-2.883333333	-59.96666667
Dipteryx odorata	-3.097689	-59.908482
Dipteryx odorata	-7.516667	-63.166667
Dipteryx odorata	-2.350278	-55.029444
Dipteryx odorata	-1.474631	-56.37667
Dipteryx odorata	-9.3175	-56.778889
Dipteryx odorata	-2.633333	-60.933333
Dipteryx odorata	-2.433248	-47.620729
Dipteryx odorata	-9.55	-65.1
Dipteryx odorata	-10.951667	-55.632778
Dipteryx odorata	-12.06	-64.08
Dipteryx odorata	-9.59	-55.22
Dipteryx odorata	-9.3506	-55.1308
Dipteryx odorata	-13.088728	-60.577028
Dipteryx odorata	-3.003444	-59.939667
Dipteryx odorata	-2.752629	-58.02498
Dipteryx odorata	-11.836694	-55.501667
Dipteryx odorata	-10.903036	-55.558953
Dipteryx odorata	-2.806825	-59.199609
Dipteryx odorata	0.818111	-61.65675
Dipteryx odorata	-2.096075	-60.024498
Dipteryx odorata	-9.0225	-58.618611
Dipteryx odorata	-4.203359	-60.988662
Dipteryx odorata	-9.19678	-63.069794
Dipteryx odorata	-3.5	-64
Dipteryx odorata	-10.967778	-55.776389
Dipteryx odorata	1.58	-58.66
Dipteryx odorata	-10.136	-55.653083
Dipteryx odorata	6.56666	-66.38333
Dipteryx odorata	-10.579028	-56.033389
Dipteryx odorata	-1.883333	-59.966667
Dipteryx odorata	-11.4042	-55.1317
Dipteryx odorata	-1.438055	-48.444444
Dipteryx odorata	5.55	-67.13333
Dipteryx odorata	-5.662222	-50.3575
Dipteryx odorata	-10.361	-56.359056
Dipteryx odorata	-8.806667	-63.948056
Dipteryx odorata	-2.390061	-59.986585
Dipteryx odorata	-6.184446	-50.348613
Dipteryx odorata	-10.716667	-65.25
Dipteryx odorata	-3.065278	-60.1075
Dipteryx odorata	-6.394136	-62.086806
Dipteryx odorata	-3.083333	-59.983333
Dipteryx odorata	-3.042222	-60.255278
Dipteryx odorata	-0.333333	-63.5
Dipteryx odorata	-3.003333	-59.939722
Dipteryx odorata	-8.687537	-63.86856
Dipteryx odorata	-8.809722	-63.695555
Dipteryx odorata	-1.474628	-56.376667
Dipteryx odorata	-3.094166	-59.924739
Dipteryx odorata	8.16	-62.21
Dipteryx odorata	-2.419722	-54.741111
Dipteryx odorata	-10.210306	-55.233528
Dipteryx odorata	-10.1229	-59.2426
Dipteryx odorata	-10.068333	-67.625
Dipteryx odorata	-10.831669	-55.525842
Dipteryx odorata	-2.593611	-54.859167
Dipteryx odorata	-2.809444	-54.900556
Dipteryx odorata	-1.490123	-56.384589
Dipteryx odorata	-1.45	-48
Dipteryx odorata	-2.407222	-59.730556
Dipteryx odorata	-3.097461	-59.986249
Dipteryx odorata	-3.54898	-54.971778
Dipteryx odorata	-3.09345	-59.993576
Dipteryx odorata	5.36	-59
Dipteryx odorata	-10.29606	-59.665575
Dipteryx odorata	-2.230556	-55.122839
Dipteryx odorata	-2.509818	-54.945507
Dipteryx odorata	-9.083888889	-62.6425
Dipteryx odorata	-2.884238	-60.03364
Dipteryx odorata	-9.08	-63.22
Dipteryx odorata	-6.184445	-50.348612
Dipteryx odorata	-9.634167	-55.941111
Dipteryx odorata	-9.63	-55.93
Dipteryx odorata	-9.633611	-55.933889
Dipteryx odorata	4.98333	-67.68333
Dipteryx odorata	-1.47463	-56.376669
Dipteryx odorata	-3.008666667	-47.15958333
Dipteryx odorata	-6.389583	-61.940356
Dipteryx odorata	2.325	-56.7889
Dipteryx odorata	-7.605458	-63.172153
Dipteryx odorata	-10.053744	-67.777158
Dipteryx odorata	-1.08375	-46.72438889
Dipteryx odorata	6.58333	-64.75
Dipteryx odorata	-10.066667	-67.616667
Dipteryx odorata	-1.474629	-56.376668
Dipteryx odorata	-10.533806	-56.401278
Dipteryx odorata	-2.31666	-60.08333
Dipteryx odorata	-2.428478	-60.290606
Dipteryx odorata	-9.253256	-63.026951
Dipteryx odorata	-7.037365	-63.920776
Dipteryx odorata	-2.960556	-59.928056
Dipteryx odorata	-10.579029	-56.03339
Dipteryx odorata	-2.489947	-60.009913
Dipteryx odorata	-6.068611	-50.063333
Dipteryx odorata	-1.2	-46.71666667
Dipteryx odorata	1.070627	-52.205367
Dipteryx odorata	-6.311389	-49.869722
Dipteryx odorata	-1.75	-61.25
Dipteryx odorata	-1.75	-61
Dipteryx odorata	-3.920797	-59.144967
Dipteryx odorata	-2.856111	-54.96
Dipteryx odorata	-10.2552	-55.134
Dipteryx odorata	5.41666	-66.91666
Dipteryx odorata	-11.866667	-55.482778
Dipteryx odorata	-3.004559	-54.449923
Dipteryx odorata	3.13333	-65.63333
Dipteryx odorata	-8.2939	-71.1111
Dipteryx odorata	-3.00847	-60.0561
Dipteryx odorata	-10.75	-65.28333
Dipteryx odorata	-4.869853	-66.900865
Dipteryx odorata	-1.75	-56.5
Dipteryx odorata	-3.495304082	-45.25108577
Dipteryx odorata	-9.608559	-56.222953
Dipteryx odorata	-2.741829	-59.9126
Dipteryx odorata	-9.871927	-56.065975
Dipteryx odorata	-2.3900614	-59.9865854
Dipteryx odorata	-2.979415	-59.918018
Dipteryx odorata	-3.101944	-60.025
Dipteryx odorata	-11.784984	-55.554764
Dipteryx odorata	-10.968889	-55.483333
Dipteryx odorata	-9.827739	-66.60285
Dipteryx odorata	-3.064194444	-49.26452778
Dipteryx odorata	-3.010416667	-49.27294444
Dipteryx odorata	-2.173055556	-48.79277778
Dipteryx odorata	-2.617747	-60.625464
Dipteryx odorata	-3.099432	-59.914596
Dipteryx odorata	-3.093486	-59.924684
Dipteryx odorata	-3.133075	-51.786469
Dipteryx odorata	-1.954194	-48.198936
Dipteryx odorata	-3.099912	-59.995642
Dipteryx odorata	-10.2	-59.35
Dipteryx odorata	-10.06666667	-67.61666667
Dipteryx odorata	-4.379167	-56.145556
Dipteryx odorata	-8.04466	-53.3239
Dipteryx odorata	-8.04403	-53.324
Dipteryx odorata	-8.0775	-53.3228
Dipteryx odorata	-8.04423	-53.323
Dipteryx odorata	-7.95266	-53.2542
Dipteryx odorata	-7.95186	-53.254
Dipteryx odorata	-8.04913	-53.3367
Dipteryx odorata	-8.04701	-53.3357
Dipteryx odorata	-8.04678	-53.3365
Dipteryx odorata	-8.04466	-53.3236
Dipteryx odorata	-3.032765	-59.877401
Dipteryx odorata	-3.033633	-59.878671
Dipteryx odorata	-2.634173	-60.945214
Dipteryx odorata	-2.636467	-60.946725
Dipteryx odorata	-2.652962	-60.946423
Dipteryx odorata	-3.033634	-59.878672
Dipteryx odorata	-3.062952	-59.876754
Dipteryx odorata	-3.041115	-59.884698
Dipteryx odorata	-3.033421	-59.879699
Dipteryx odorata	-3.135607	-59.973942
Dipteryx odorata	-2.399477027	-61.89748596
Dipteryx odorata	-2.295278	-61.742222
Dipteryx odorata	-2.309722	-61.747222
Dipteryx odorata	-2.07	-61.758611
Dipteryx odorata	-2.636989	-60.949732
Dipteryx odorata	-2.639138	-60.943888
Dipteryx polyphylla	-1.41	-70.9
Dipteryx polyphylla	-2.929444	-59.974722
Dipteryx polyphylla	-1.922133	-59.472005
Dipteryx polyphylla	-2.88	-59.97
Dipteryx polyphylla	-2.883333	-59.966667
Dipteryx polyphylla	-0.56	-72.22
Dipteryx polyphylla	-0.6	-72.13
Dipteryx polyphylla	-0.65	-72.07
Dipteryx polyphylla	-9.197222	-63.068333
Dipteryx polyphylla	-2.429224	-59.888583
Dipteryx polyphylla	-9.197222	-63.068333
Dipteryx polyphylla	-3.5	-64
Dipteryx polyphylla	-3.5	-69
Dipteryx polyphylla	-3.5	-69
Dipteryx polyphylla	-3.5	-69
Dipteryx polyphylla	-3.5	-69
Dipteryx polyphylla	-1.23	-70.99
Dipteryx polyphylla	-3.11333	-60.02527
Dipteryx polyphylla	-3.085278	-59.990833
Dipteryx polyphylla	-3.463938	-68.946094
Dipteryx polyphylla	-1.11	-71.58
Dipteryx polyphylla	-0.61	-72.35
Dipteryx polyphylla	-0.65	-72.13
Dipteryx polyphylla	-3.463938	-68.946094
Dipteryx polyphylla	-0.79	-71.87
Dipteryx polyphylla	-3.463938	-68.946094
Dipteryx polyphylla	-0.41666	-72.33333
Dipteryx polyphylla	-2.883333	-59.966667
Dipteryx polyphylla	-2.960556	-59.928056
Dipteryx polyphylla	-2.782964	-59.436879
Dipteryx polyphylla	-2.883333	-59.966667
Dipteryx polyphylla	-2.88	-59.97
Dipteryx polyphylla	-0.65	-72.13
Dipteryx polyphylla	-0.56	-72.13
Dipteryx polyphylla	-0.65	-72.133333
Dipteryx polyphylla	0.051978	-71.833126
Dipteryx polyphylla	1.703987	-69.371588
Dipteryx polyphylla	1.703987	-69.371588
Dipteryx polyphylla	-1	-59
Dipteryx polyphylla	-0.56	-72.13
Dipteryx polyphylla	-1.922133	-59.472005
Dipteryx polyphylla	-2.39006	-59.986584
Dipteryx polyphylla	-2.390061	-59.986585
Dipteryx polyphylla	-3.101944	-60.025
Dipteryx polyphylla	-3.172056	-60.047222
Dipteryx polyphylla	-2.326638	-60.091744
Dipteryx polyphylla	-2.883333	-59.966667
Dipteryx polyphylla	-1.797505	-66.479707
Dipteryx polyphylla	-3.11333	-60.02527
Dipteryx polyphylla	-3.104195	-60.007853
Dipteryx polyphylla	-0.435509	-64.69568
Dipteryx punctata	-3.24	-61.18888889
Dipteryx punctata	-4.45	-46.23333333
Dipteryx punctata	-1.480387	-56.38358
Dipteryx punctata	-2.89252	-60.035109
Dipteryx punctata	1.063889	-61.742778
Dipteryx punctata	-2.533761	-54.661406
Dipteryx punctata	-2.926274	-54.625137
Dipteryx punctata	2.016178	-67.121823
Dipteryx punctata	6.35	-64.98333
Dipteryx punctata	0.158455	-69.293281
Dipteryx punctata	-10.460556	-64.688611
Dipteryx punctata	-2.796576	-54.298626
Dipteryx punctata	-3.655867	-61.254617
Dipteryx punctata	6.91	-64.91
Dipteryx punctata	-0.491675	-58.088665
Dipteryx punctata	6.98	-64.9
Dipteryx punctata	4.18333	-66.51666
Dipteryx punctata	-9.266944	-64.600556
Dipteryx punctata	4.92134	-67.90757
Dipteryx punctata	6.732793	-63.143816
Dipteryx punctata	2.582087	-60.664588
Dipteryx punctata	-1.448464	-70.725565
Dipteryx punctata	-2.929444	-59.974722
Dipteryx punctata	4.04	-67.7
Dipteryx punctata	-9.083889	-62.6425
Dipteryx punctata	2.63	-66.31
Dipteryx punctata	3.958611	-67.029444
Dipteryx punctata	-3.10486	-60.014159
Dipteryx punctata	-8.866367	-63.237015
Dipteryx punctata	6.9225	-66.541667
Dipteryx punctata	6.176919	-67.450244
Dipteryx punctata	2.20525	-71.16414
Dipteryx punctata	3.07	-56.35
Dipteryx punctata	5.68333	-65.63333
Dipteryx punctata	-2.41625	-59.7458
Dipteryx punctata	-2.948107	-60.000908
Dipteryx punctata	-2.874325	-60.096261
Dipteryx punctata	-6.659055	-63.033048
Dipteryx punctata	3.41	-54.01
Dipteryx punctata	7.820962	-72.21529
Dipteryx punctata	7	-64.91666
Dipteryx punctata	-0.67258	-55.067325
Dipteryx punctata	-4.830833	-65.285833
Dipteryx punctata	-9.022954	-54.791455
Dipteryx punctata	3.083333	-59.333333
Dipteryx punctata	-2.431317	-54.69892
Dipteryx punctata	-2.512	-56.179833
Dipteryx punctata	1.91666	-67.08333
Dipteryx punctata	-3.033333	-60.25
Dipteryx punctata	-2.906111	-59.889444
Dipteryx punctata	-2.951667	-59.958889
Dipteryx punctata	-8.684444	-63.862778
Dipteryx punctata	-8.082778	-63.863611
Dipteryx punctata	-8.066944	-63.864167
Dipteryx punctata	-2.419722	-54.741111
Dipteryx punctata	-5.073889	-56.856944
Dipteryx punctata	-4.379167	-56.145556
Dipteryx punctata	5.691566	-65.786615
Dipteryx punctata	3.3	-59.65
Dipteryx punctata	-1.694263	-56.448998
Dipteryx punctata	-2.883333	-59.966667
Dipteryx punctata	-2.551667	-54.61
Dipteryx punctata	5.55	-67.58
Dipteryx punctata	0.966667	-67.166667
Dipteryx punctata	0.97	-67.17
Dipteryx punctata	4.558889	-68.1975
Dipteryx punctata	-7.83	-62.25
Dipteryx punctata	3.412185	-57.23174
Dipteryx punctata	4.609167	-67.864444
Dipteryx punctata	-2.551944	-54.610278
Dipteryx punctata	-3.029667	-59.220387
Dipteryx punctata	-1.116666667	-46.83333333
Dipteryx punctata	6.91666	-66.5
Dipteryx punctata	-2.427822	-60.290981
Dipteryx punctata	-2.960556	-59.928056
Dipteryx punctata	2.51	-72.54
Dipteryx punctata	-1.166666667	-46.66666667
Dipteryx punctata	0.96666	-57.58333
Dipteryx punctata	2.306092	-72.34792
Dipteryx punctata	-4.548333	-56.302222
Dipteryx punctata	-2.493837	-54.735972
Dipteryx punctata	-0.533333	-72.1
Dipteryx punctata	7.5	-64.5
Dipteryx punctata	-1.306667	-48.1625
Dipteryx punctata	-5.124303	-60.315833
Dipteryx punctata	-2.632779	-54.943511
Dipteryx punctata	-2.632756	-54.944669
Dipteryx punctata	-1.898003	-55.527846
Dipteryx punctata	-2.925093	-54.624963
Dipteryx punctata	-4.447885	-56.243281
Dipteryx punctata	-3.1019	-60.025
Dipteryx punctata	-3.416667	-60.033333
Dipteryx punctata	-3.051	-60.0162
Dipteryx punctata	4.222346	-66.934366
Dipteryx punctata	-8.04553	-53.3233
Dipteryx punctata	-8.04651	-53.3218
Dipteryx punctata	-8.04755	-53.3227
Dipteryx punctata	-8.04596	-53.3244
Dipteryx punctata	-7.95213	-53.2547
Dipteryx punctata	-8.03992	-53.3359
Dipteryx punctata	-8.04924	-53.3377
Dipteryx punctata	-8.04916	-53.3378
Dipteryx punctata	-8.04566	-53.3217
Dipteryx punctata	-3.032765	-59.877401
Dipteryx punctata	2.587	-60.795
Dipteryx punctata	-2.295278	-61.742222
Dipteryx punctata	-2.300833	-61.744167
Dipteryx punctata	-1.974367015	-61.49190872
Dipteryx punctata	-3.033633	-59.878671
Dipteryx rosea	1.93	-67.05
Dipteryx rosea	-0.173876	-66.916536
Dipteryx rosea	4.92134	-67.90757
Dipteryx rosea	0.031802	-67.505874
Dipteryx rosea	0.031803	-67.505875
Dipteryx rosea	-0.333333	-66.916667
Dipteryx rosea	-0.083333	-67.166667
Dipteryx rosea	-0.13687	-67.036595
Dipteryx rosea	-0.142882	-66.927926
Dipteryx rosea	-0.112222	-66.874167
Dipteryx rosea	0.056111	-67.23
Dipteryx rosea	-0.179722	-67.023611
Dipteryx rosea	1.181288	-70.094696
Dipteryx rosea	-0.206681	-66.796677
Dipteryx rosea	-0.143949	-67.0613
Dipteryx rosea	-0.210205	-66.793851
Dipteryx rosea	-0.33	-66.92
Dipteryx rosea	1.925	-67.03444
Dipteryx rosea	0.752387	-69.51481
Dipteryx rosea	-0.128583	-66.917489
Dipteryx rosea	1.123611111	-71.5
Dipteryx rosea	4.92134	-67.90757
Dipteryx rosea	-0.164167	-67.027222
Dipteryx rosea	-0.164167	-67.027222
