# Supplementary material for: Ecological Niche Modeling Predicts Alarming Impacts of Global Climate Change on Economically Important Neotropical Trees
Source: Ecol Evol. 2025 Sep 23;15(9):e72105. doi: 10.1002/ece3.72105 (PMC12457732; doi:10.1002/ece3.72105)
Supplement: Supplementary file 22 — Table S2: Spearman coefficient results to the 18 climate variables downloaded from WorldClim 2 and elevation (Minnesota Geospatial Information Office; MnGeo). [file ECE3-15-e72105-s001.csv]

term	bio_1	bio_10	bio_11	bio_12	bio_13	bio_14	bio_15	bio_16	bio_17	bio_18	bio_19	bio_2	bio_3	bio_5	bio_6	bio_7	bio_8	bio_9	elev	prec_01	prec_02	prec_03	prec_04	prec_05	prec_06	prec_07	prec_08	prec_09	prec_10	prec_11	prec_12	tavg_01	tavg_02	tavg_03	tavg_04	tavg_05	tavg_06	tavg_07	tavg_08	tavg_09	tavg_10	tavg_11	tavg_12	tmax_01	tmax_02	tmax_03	tmax_04	tmax_05	tmax_06
bio_1
bio_10	.93
bio_11	.98	.86
bio_12	.64	.47	.69
bio_13	.70	.53	.75	.92
bio_14	.23	.15	.25	.68	.44
bio_15	.12	.13	.12	-.27	.04	-.77
bio_16	.70	.53	.75	.94	.99	.45	.02
bio_17	.28	.20	.31	.74	.50	.99	-.75	.51
bio_18	.26	.17	.28	.63	.50	.54	-.25	.52	.56
bio_19	.50	.39	.54	.78	.69	.75	-.43	.70	.78	.24
bio_2	-.42	-.29	-.46	-.56	-.47	-.61	.40	-.46	-.62	-.17	-.68
bio_3	.70	.48	.77	.63	.67	.28	.11	.66	.32	.32	.44	-.39
bio_5	.75	.86	.68	.30	.39	-.11	.27	.39	-.06	.06	.17	.06	.26
bio_6	.96	.83	.98	.72	.76	.35	.03	.75	.40	.27	.61	-.59	.79	.59
bio_7	-.68	-.47	-.74	-.71	-.69	-.50	.14	-.69	-.53	-.31	-.65	.83	-.81	-.13	-.83
bio_8	.90	.96	.84	.47	.51	.16	.14	.51	.20	.30	.30	-.26	.51	.81	.80	-.47
bio_9	.96	.84	.97	.68	.75	.26	.09	.74	.31	.18	.60	-.51	.74	.64	.97	-.75	.78
elev	-.53	-.59	-.49	-.34	-.27	-.38	.30	-.28	-.39	-.07	-.43	.46	-.09	-.45	-.51	.33	-.55	-.47
prec_01	.42	.31	.45	.64	.64	.28	.05	.66	.32	.68	.25	-.11	.33	.31	.39	-.31	.39	.37	-.16
prec_02	.46	.35	.50	.68	.67	.31	.03	.69	.35	.62	.34	-.17	.39	.33	.44	-.37	.41	.43	-.21	.96
prec_03	.54	.41	.58	.75	.74	.38	-.02	.76	.41	.55	.46	-.29	.49	.36	.55	-.49	.44	.53	-.28	.89	.95
prec_04	.66	.52	.71	.92	.86	.63	-.24	.87	.68	.47	.79	-.59	.64	.35	.74	-.73	.48	.71	-.42	.61	.71	.83
prec_05	.57	.45	.60	.85	.76	.80	-.43	.76	.83	.37	.93	-.72	.56	.17	.69	-.74	.39	.65	-.45	.28	.36	.49	.85
prec_06	.40	.32	.42	.69	.56	.82	-.55	.55	.84	.28	.87	-.72	.41	.01	.54	-.64	.25	.49	-.42	.03	.09	.21	.64	.93
prec_07	.31	.23	.33	.63	.48	.83	-.59	.48	.83	.25	.84	-.70	.35	-.07	.46	-.59	.17	.40	-.39	-.05	.01	.13	.57	.89	.98
prec_08	.36	.25	.39	.73	.57	.84	-.58	.57	.87	.38	.85	-.67	.39	-.01	.48	-.60	.21	.43	-.36	.09	.12	.22	.62	.90	.95	.96
prec_09	.41	.28	.45	.83	.65	.79	-.51	.67	.83	.61	.77	-.53	.42	.11	.50	-.54	.27	.44	-.30	.30	.31	.36	.67	.82	.80	.79	.91
prec_10	.44	.31	.48	.81	.67	.58	-.33	.69	.64	.76	.55	-.31	.42	.25	.46	-.44	.34	.42	-.18	.53	.51	.51	.64	.60	.50	.47	.63	.87
prec_11	.45	.32	.48	.76	.66	.43	-.17	.68	.48	.81	.35	-.19	.40	.30	.44	-.38	.38	.40	-.13	.72	.67	.64	.60	.42	.25	.21	.38	.66	.90
prec_12	.42	.30	.45	.69	.64	.33	-.03	.67	.37	.78	.25	-.11	.34	.30	.39	-.31	.39	.36	-.11	.93	.86	.79	.57	.29	.08	.02	.18	.44	.70	.89
tavg_01	.83	.95	.75	.43	.44	.20	.05	.44	.23	.25	.34	-.22	.38	.83	.73	-.36	.93	.72	-.60	.27	.31	.38	.47	.41	.30	.23	.24	.29	.33	.33	.28
tavg_02	.88	.96	.81	.48	.50	.21	.05	.51	.25	.29	.37	-.28	.47	.81	.79	-.45	.95	.79	-.59	.30	.33	.39	.50	.45	.34	.26	.28	.35	.39	.39	.32	.98
tavg_03	.95	.95	.90	.57	.61	.24	.07	.61	.28	.30	.44	-.37	.59	.77	.88	-.58	.94	.88	-.56	.34	.37	.43	.57	.52	.39	.31	.35	.41	.44	.44	.37	.91	.96
tavg_04	.99	.91	.97	.64	.70	.23	.12	.70	.28	.29	.48	-.42	.70	.73	.95	-.68	.89	.95	-.52	.41	.44	.51	.63	.56	.40	.32	.37	.44	.47	.47	.42	.82	.88	.96
tavg_05	.98	.87	.99	.67	.74	.24	.12	.73	.29	.26	.53	-.46	.76	.69	.97	-.73	.84	.97	-.49	.42	.46	.55	.68	.59	.42	.34	.39	.45	.47	.47	.42	.76	.82	.91	.98
tavg_06	.98	.85	1.00	.69	.75	.26	.11	.75	.31	.26	.55	-.48	.78	.66	.98	-.76	.82	.97	-.48	.44	.48	.57	.71	.61	.44	.35	.40	.45	.47	.46	.43	.73	.79	.89	.97	.99
tavg_07	.97	.85	.99	.68	.75	.25	.12	.75	.30	.26	.55	-.47	.78	.67	.98	-.75	.82	.97	-.48	.45	.49	.58	.71	.61	.43	.33	.39	.44	.46	.46	.44	.72	.79	.88	.96	.99	1.00
tavg_08	.98	.86	.99	.67	.74	.21	.15	.73	.27	.25	.51	-.43	.74	.71	.96	-.71	.84	.96	-.47	.49	.53	.60	.69	.57	.37	.28	.34	.41	.45	.47	.47	.73	.79	.88	.96	.98	.99	.99
tavg_09	.98	.90	.97	.62	.70	.17	.19	.69	.21	.24	.45	-.38	.69	.75	.93	-.66	.87	.94	-.47	.48	.51	.57	.64	.51	.32	.23	.28	.35	.40	.45	.46	.77	.82	.90	.96	.97	.97	.97	.99
tavg_10	.97	.94	.94	.56	.64	.16	.19	.64	.20	.23	.40	-.34	.63	.79	.90	-.60	.92	.91	-.49	.44	.47	.53	.59	.47	.30	.21	.25	.30	.35	.41	.43	.84	.87	.93	.95	.93	.92	.93	.95	.98
tavg_11	.96	.97	.91	.54	.61	.18	.14	.61	.23	.23	.42	-.33	.59	.81	.88	-.56	.95	.89	-.53	.40	.44	.50	.58	.49	.33	.24	.27	.31	.34	.37	.38	.90	.92	.95	.94	.91	.90	.90	.91	.94	.98
tavg_12	.90	.98	.83	.47	.51	.18	.10	.51	.22	.23	.37	-.26	.47	.84	.80	-.44	.96	.80	-.58	.34	.38	.44	.52	.44	.31	.22	.23	.27	.31	.33	.32	.98	.97	.93	.87	.83	.81	.80	.82	.85	.91	.96
tmax_01	.60	.77	.50	.20	.21	.08	.03	.21	.10	.17	.13	.08	.16	.81	.46	-.04	.75	.46	-.50	.09	.11	.17	.24	.20	.15	.11	.10	.17	.24	.22	.13	.88	.83	.72	.59	.52	.48	.47	.48	.52	.61	.69	.81
tmax_02	.69	.82	.60	.29	.30	.09	.07	.31	.12	.24	.16	.00	.28	.82	.56	-.16	.81	.56	-.48	.14	.15	.19	.28	.25	.19	.14	.15	.24	.33	.31	.20	.91	.90	.81	.70	.62	.58	.57	.57	.61	.69	.76	.85	.96
tmax_03	.85	.89	.79	.46	.50	.13	.12	.50	.18	.32	.28	-.17	.49	.79	.75	-.40	.90	.76	-.46	.27	.28	.32	.42	.38	.28	.20	.25	.35	.43	.44	.34	.90	.95	.94	.87	.80	.77	.76	.76	.79	.84	.88	.89	.81	.91
tmax_04	.93	.86	.90	.55	.62	.08	.22	.63	.14	.31	.33	-.21	.62	.80	.84	-.51	.87	.86	-.41	.41	.42	.45	.52	.40	.24	.15	.24	.36	.47	.51	.46	.79	.86	.93	.95	.91	.88	.88	.89	.91	.91	.90	.83	.64	.75	.91
tmax_05	.93	.82	.94	.59	.68	.06	.25	.68	.12	.28	.37	-.24	.69	.77	.87	-.57	.81	.89	-.38	.48	.51	.56	.59	.41	.21	.12	.22	.36	.48	.53	.50	.71	.78	.86	.93	.94	.93	.93	.94	.94	.90	.86	.77	.52	.63	.81	.96
tmax_06	.91	.79	.93	.61	.70	.06	.26	.70	.12	.27	.38	-.25	.70	.74	.86	-.59	.78	.89	-.36	.55	.59	.63	.63	.41	.18	.08	.18	.33	.46	.53	.55	.66	.73	.82	.91	.93	.93	.94	.95	.94	.89	.84	.74	.45	.55	.74	.91	.98
tmax_07	.90	.79	.92	.60	.70	.05	.27	.70	.12	.27	.36	-.23	.68	.75	.85	-.57	.78	.88	-.35	.58	.61	.65	.63	.40	.16	.05	.16	.31	.45	.53	.57	.66	.72	.81	.89	.91	.92	.93	.94	.94	.89	.85	.74	.44	.54	.73	.90	.97	.99
tmax_08	.89	.79	.89	.57	.67	.03	.28	.67	.09	.29	.31	-.18	.63	.78	.81	-.51	.79	.84	-.33	.61	.64	.66	.60	.35	.10	-.00	.10	.26	.44	.55	.60	.67	.72	.80	.87	.88	.88	.89	.92	.93	.90	.85	.76	.46	.55	.74	.90	.95	.98
tmax_09	.89	.83	.87	.52	.62	-.00	.31	.62	.05	.25	.27	-.15	.59	.82	.79	-.47	.82	.83	-.34	.57	.58	.61	.55	.31	.09	-.02	.06	.21	.37	.49	.55	.71	.75	.82	.87	.87	.86	.87	.91	.93	.92	.88	.79	.52	.60	.77	.91	.94	.95
tmax_10	.89	.89	.84	.45	.56	.00	.30	.56	.05	.21	.25	-.13	.53	.86	.77	-.42	.88	.81	-.38	.49	.51	.53	.49	.30	.11	.01	.06	.15	.28	.39	.46	.79	.82	.86	.86	.84	.83	.84	.87	.91	.95	.93	.87	.62	.69	.82	.89	.88	.88
tmax_11	.88	.94	.81	.42	.51	.06	.22	.51	.10	.19	.28	-.14	.48	.88	.76	-.38	.93	.78	-.46	.38	.41	.46	.48	.35	.19	.10	.12	.18	.25	.31	.35	.90	.90	.89	.85	.81	.79	.80	.82	.87	.92	.95	.95	.77	.81	.88	.86	.81	.80
tmax_12	.73	.87	.64	.29	.33	.05	.14	.33	.08	.16	.18	.01	.29	.88	.58	-.17	.85	.60	-.50	.23	.27	.32	.35	.25	.14	.07	.08	.14	.21	.23	.21	.93	.88	.79	.70	.64	.61	.61	.63	.68	.76	.82	.91	.94	.93	.84	.73	.65	.61
tmin_01	.91	.95	.86	.56	.58	.29	.01	.58	.33	.30	.46	-.42	.50	.75	.85	-.56	.94	.84	-.63	.42	.46	.52	.61	.52	.38	.30	.31	.35	.37	.40	.40	.93	.94	.94	.90	.86	.85	.84	.85	.87	.91	.94	.95	.69	.75	.84	.82	.77	.76
tmin_02	.93	.94	.89	.59	.61	.29	.02	.62	.34	.31	.48	-.45	.54	.73	.89	-.60	.93	.87	-.62	.42	.46	.52	.63	.55	.41	.32	.35	.39	.40	.42	.40	.91	.94	.96	.93	.89	.88	.87	.88	.89	.92	.95	.94	.67	.74	.86	.85	.81	.79
tmin_03	.97	.92	.94	.64	.67	.29	.05	.67	.33	.29	.52	-.49	.62	.71	.94	-.68	.90	.92	-.59	.42	.46	.53	.66	.58	.43	.35	.38	.42	.43	.44	.41	.86	.91	.96	.97	.94	.93	.93	.93	.93	.94	.95	.90	.60	.69	.84	.88	.86	.84
tmin_04	.98	.88	.98	.68	.73	.30	.07	.72	.34	.28	.55	-.54	.71	.66	.98	-.76	.86	.96	-.55	.41	.46	.54	.70	.63	.47	.39	.43	.46	.45	.45	.41	.79	.85	.93	.98	.98	.98	.97	.96	.95	.93	.92	.85	.53	.63	.80	.88	.89	.88
tmin_05	.97	.85	.98	.69	.74	.31	.06	.74	.36	.26	.58	-.57	.76	.63	.99	-.80	.83	.97	-.52	.39	.44	.54	.72	.66	.51	.43	.46	.48	.46	.44	.39	.75	.81	.90	.96	.98	.99	.98	.96	.94	.91	.90	.82	.49	.59	.77	.86	.88	.88
tmin_06	.96	.84	.97	.70	.75	.34	.03	.74	.39	.27	.60	-.59	.78	.60	1.00	-.82	.81	.97	-.51	.37	.42	.53	.72	.68	.54	.46	.49	.50	.47	.44	.38	.73	.79	.89	.95	.98	.98	.98	.96	.93	.90	.88	.80	.47	.57	.76	.84	.87	.86
tmin_07	.95	.83	.97	.70	.75	.34	.03	.74	.39	.27	.60	-.59	.79	.59	1.00	-.83	.80	.97	-.50	.37	.42	.52	.72	.69	.54	.46	.49	.50	.47	.43	.37	.72	.79	.88	.95	.97	.98	.98	.95	.93	.89	.88	.79	.46	.56	.75	.84	.87	.86
tmin_08	.96	.84	.98	.70	.75	.33	.05	.75	.38	.27	.59	-.57	.78	.61	1.00	-.81	.81	.97	-.50	.39	.43	.54	.72	.67	.53	.44	.48	.49	.47	.44	.39	.73	.79	.89	.95	.98	.98	.98	.97	.94	.91	.89	.80	.47	.57	.76	.85	.88	.87
tmin_09	.98	.88	.98	.68	.74	.29	.08	.73	.34	.27	.55	-.53	.74	.66	.98	-.77	.85	.97	-.51	.42	.46	.55	.70	.63	.47	.39	.42	.45	.45	.45	.42	.76	.82	.91	.97	.98	.98	.98	.98	.97	.94	.92	.84	.50	.60	.78	.87	.89	.89
tmin_10	.98	.91	.97	.65	.71	.28	.09	.70	.32	.28	.51	-.49	.69	.70	.96	-.72	.89	.95	-.53	.43	.46	.54	.66	.59	.44	.35	.39	.42	.43	.45	.43	.81	.86	.94	.97	.97	.96	.96	.96	.97	.97	.96	.88	.56	.65	.82	.89	.89	.87
tmin_11	.98	.93	.95	.63	.68	.28	.07	.68	.32	.28	.51	-.47	.65	.72	.95	-.68	.91	.94	-.56	.42	.46	.53	.65	.58	.43	.34	.37	.41	.42	.43	.42	.85	.89	.95	.97	.95	.95	.94	.95	.96	.97	.97	.91	.60	.68	.84	.88	.87	.86
tmin_12	.95	.96	.91	.59	.62	.29	.04	.62	.33	.28	.48	-.44	.57	.74	.90	-.61	.94	.89	-.61	.42	.46	.52	.63	.55	.41	.32	.34	.37	.38	.40	.40	.91	.93	.95	.93	.90	.90	.89	.90	.91	.95	.97	.95	.66	.73	.85	.85	.81	.80
[truncated: 18 more columns]
