# Supplementary material for: Ecological Niche Modeling Predicts Alarming Impacts of Global Climate Change on Economically Important Neotropical Trees
Source: Ecol Evol. 2025 Sep 23;15(9):e72105. doi: 10.1002/ece3.72105 (PMC12457732; doi:10.1002/ece3.72105)
Supplement: Supplementary file 23 — Table S3: Spearman coefficient results to the 65 soil composition variables downloaded from World Soil Information (ISRIC). [file ECE3-15-e72105-s007.csv]

term	AWCtS_M_sl1_250m_ll	AWCtS_M_sl2_250m_ll	AWCtS_M_sl3_250m_ll	AWCtS_M_sl4_250m_ll	AWCtS_M_sl5_250m_ll	AWCtS_M_sl6_250m_ll	AWCtS_M_sl7_250m_ll	BDRICM_M_250m_ll	BDTICM_M_250m_ll	CECSOL_M_sl1_250m_ll	CECSOL_M_sl2_250m_ll	CECSOL_M_sl3_250m_ll	CECSOL_M_sl4_250m_ll	CECSOL_M_sl5_250m_ll	CECSOL_M_sl6_250m_ll	CECSOL_M_sl7_250m_ll	CLYPPT_M_sl1_250m_ll	CLYPPT_M_sl2_250m_ll	CLYPPT_M_sl3_250m_ll	CLYPPT_M_sl4_250m_ll	CLYPPT_M_sl5_250m_ll	CLYPPT_M_sl6_250m_ll	CLYPPT_M_sl7_250m_ll	CRFVOL_M_sl1_250m_ll	CRFVOL_M_sl2_250m_ll	CRFVOL_M_sl3_250m_ll	CRFVOL_M_sl4_250m_ll	CRFVOL_M_sl5_250m_ll	CRFVOL_M_sl6_250m_ll	CRFVOL_M_sl7_250m_ll	ORCDRC_M_sl1_250m_ll	ORCDRC_M_sl2_250m_ll	ORCDRC_M_sl3_250m_ll	ORCDRC_M_sl4_250m_ll	ORCDRC_M_sl5_250m_ll	ORCDRC_M_sl6_250m_ll	ORCDRC_M_sl7_250m_ll	PHIHOX_M_sl1_250m_ll	PHIHOX_M_sl2_250m_ll	PHIHOX_M_sl3_250m_ll	PHIHOX_M_sl4_250m_ll	PHIHOX_M_sl5_250m_ll	PHIHOX_M_sl6_250m_ll	PHIHOX_M_sl7_250m_ll	SLTPPT_M_sl1_250m_ll	SLTPPT_M_sl2_250m_ll	SLTPPT_M_sl3_250m_ll	SLTPPT_M_sl4_250m_ll	SLTPPT_M_sl5_250m_ll
AWCtS_M_sl1_250m_ll
AWCtS_M_sl2_250m_ll	.93
AWCtS_M_sl3_250m_ll	.88	.96
AWCtS_M_sl4_250m_ll	.84	.92	.97
AWCtS_M_sl5_250m_ll	.78	.87	.93	.97
AWCtS_M_sl6_250m_ll	.80	.88	.93	.97	.99
AWCtS_M_sl7_250m_ll	.83	.89	.93	.97	.97	.99
BDRICM_M_250m_ll	-.25	-.25	-.33	-.34	-.36	-.31	-.27
BDTICM_M_250m_ll	-.28	-.26	-.22	-.14	-.05	-.06	-.09	.22
CECSOL_M_sl1_250m_ll	.68	.75	.75	.71	.69	.69	.67	-.35	-.02
CECSOL_M_sl2_250m_ll	.64	.73	.74	.72	.70	.70	.67	-.39	.01	.98
CECSOL_M_sl3_250m_ll	.52	.63	.67	.66	.66	.65	.61	-.43	.07	.93	.97
CECSOL_M_sl4_250m_ll	.46	.58	.63	.62	.63	.61	.57	-.44	.09	.90	.95	.99
CECSOL_M_sl5_250m_ll	.44	.56	.61	.60	.61	.59	.55	-.42	.10	.89	.94	.99	1.00
CECSOL_M_sl6_250m_ll	.42	.53	.58	.58	.59	.58	.54	-.41	.11	.88	.93	.98	.99	1.00
CECSOL_M_sl7_250m_ll	.43	.53	.59	.58	.59	.58	.54	-.43	.11	.88	.93	.98	.99	1.00	1.00
CLYPPT_M_sl1_250m_ll	.16	.13	.11	.06	.04	.03	.03	.15	-.13	-.04	-.10	-.17	-.21	-.23	-.26	-.26
CLYPPT_M_sl2_250m_ll	.17	.14	.13	.08	.06	.04	.04	.13	-.12	-.02	-.08	-.15	-.19	-.21	-.24	-.24	1.00
CLYPPT_M_sl3_250m_ll	1.00	.93	.88	.84	.78	.80	.83	-.25	-.28	.68	.64	.52	.46	.44	.42	.43	.16	.17
CLYPPT_M_sl4_250m_ll	.07	.04	.01	-.04	-.08	-.09	-.07	.24	-.16	-.16	-.22	-.30	-.34	-.36	-.38	-.39	.96	.96	.07
CLYPPT_M_sl5_250m_ll	.04	.02	-.03	-.09	-.13	-.14	-.11	.28	-.20	-.22	-.29	-.37	-.41	-.43	-.45	-.45	.92	.92	.04	.99
CLYPPT_M_sl6_250m_ll	.03	.00	-.04	-.10	-.15	-.15	-.12	.30	-.20	-.24	-.31	-.39	-.43	-.45	-.47	-.48	.91	.91	.03	.98	1.00
CLYPPT_M_sl7_250m_ll	.03	-.00	-.05	-.11	-.16	-.16	-.13	.31	-.21	-.25	-.32	-.41	-.45	-.46	-.49	-.49	.91	.90	.03	.98	1.00	1.00
CRFVOL_M_sl1_250m_ll	.30	.36	.44	.49	.55	.51	.44	-.64	.17	.58	.63	.67	.69	.69	.69	.70	-.33	-.31	.30	-.46	-.53	-.54	-.56
CRFVOL_M_sl2_250m_ll	.31	.37	.45	.50	.56	.52	.45	-.64	.16	.60	.64	.68	.69	.69	.69	.70	-.33	-.31	.31	-.46	-.52	-.54	-.55	1.00
CRFVOL_M_sl3_250m_ll	.31	.37	.45	.50	.56	.52	.46	-.65	.16	.58	.63	.67	.68	.68	.68	.69	-.31	-.29	.31	-.44	-.51	-.53	-.54	1.00	1.00
CRFVOL_M_sl4_250m_ll	.31	.37	.44	.50	.56	.52	.46	-.65	.14	.58	.63	.66	.67	.67	.67	.68	-.33	-.31	.31	-.45	-.52	-.53	-.54	.99	.99	1.00
CRFVOL_M_sl5_250m_ll	.31	.36	.44	.49	.56	.52	.46	-.66	.13	.57	.62	.65	.67	.67	.67	.68	-.32	-.30	.31	-.45	-.51	-.53	-.54	.98	.99	.99	.99
CRFVOL_M_sl6_250m_ll	.30	.36	.44	.49	.56	.52	.45	-.66	.14	.57	.62	.66	.67	.67	.67	.68	-.33	-.31	.30	-.45	-.52	-.54	-.55	.98	.99	.99	.99	1.00
CRFVOL_M_sl7_250m_ll	.24	.28	.37	.43	.51	.46	.40	-.68	.15	.50	.55	.60	.61	.61	.61	.63	-.34	-.32	.24	-.46	-.52	-.54	-.55	.96	.96	.96	.97	.98	.98
ORCDRC_M_sl1_250m_ll	.58	.58	.50	.44	.42	.43	.44	-.10	-.14	.59	.54	.45	.41	.39	.37	.37	.13	.13	.58	.02	.00	-.01	-.01	.14	.16	.16	.15	.15	.14	.09
ORCDRC_M_sl2_250m_ll	.79	.79	.70	.63	.56	.59	.62	-.13	-.34	.61	.55	.42	.37	.35	.32	.32	.23	.24	.79	.16	.15	.14	.14	.12	.14	.14	.14	.13	.12	.05	.81
ORCDRC_M_sl3_250m_ll	.76	.75	.67	.60	.53	.55	.59	-.12	-.32	.59	.54	.44	.38	.36	.34	.34	.20	.21	.76	.12	.11	.11	.11	.05	.07	.07	.07	.06	.05	-.01	.82	.95
ORCDRC_M_sl4_250m_ll	.75	.73	.65	.58	.50	.53	.57	-.11	-.31	.58	.52	.41	.36	.34	.31	.32	.20	.21	.75	.12	.11	.10	.11	.06	.08	.07	.07	.06	.06	-.01	.80	.95	.98
ORCDRC_M_sl5_250m_ll	.71	.70	.63	.57	.51	.55	.57	-.16	-.24	.63	.59	.50	.46	.45	.43	.44	.09	.10	.71	-.01	-.03	-.04	-.03	.16	.18	.16	.17	.16	.15	.08	.79	.90	.94	.96
ORCDRC_M_sl6_250m_ll	.70	.66	.59	.54	.49	.52	.55	-.18	-.25	.60	.57	.48	.44	.42	.40	.41	.07	.08	.70	-.03	-.05	-.06	-.05	.16	.18	.17	.17	.16	.16	.09	.76	.87	.91	.94	.98
ORCDRC_M_sl7_250m_ll	.71	.66	.59	.54	.46	.50	.54	-.16	-.29	.57	.53	.44	.39	.37	.35	.36	.09	.10	.71	.01	-.01	-.01	-.00	.11	.14	.13	.13	.12	.12	.05	.74	.87	.90	.94	.96	.98
PHIHOX_M_sl1_250m_ll	-.16	-.06	.06	.12	.21	.16	.08	-.39	.38	.31	.40	.54	.60	.61	.63	.63	-.44	-.42	-.16	-.53	-.60	-.62	-.63	.65	.64	.63	.62	.62	.63	.63	-.17	-.35	-.31	-.33	-.19	-.20	-.28
PHIHOX_M_sl2_250m_ll	-.17	-.06	.06	.11	.21	.16	.08	-.39	.38	.31	.39	.54	.60	.61	.63	.62	-.43	-.42	-.17	-.52	-.59	-.61	-.63	.65	.63	.62	.61	.61	.62	.62	-.19	-.36	-.32	-.34	-.20	-.20	-.29	1.00
PHIHOX_M_sl3_250m_ll	-.15	-.05	.07	.13	.22	.17	.09	-.39	.37	.32	.40	.55	.61	.62	.64	.63	-.44	-.42	-.15	-.53	-.60	-.62	-.63	.65	.64	.63	.62	.62	.63	.62	-.17	-.35	-.31	-.33	-.18	-.19	-.28	1.00	1.00
PHIHOX_M_sl4_250m_ll	-.13	-.02	.10	.15	.25	.20	.12	-.40	.36	.35	.43	.57	.63	.64	.66	.66	-.45	-.43	-.13	-.54	-.61	-.63	-.65	.67	.66	.65	.64	.64	.65	.64	-.14	-.31	-.28	-.30	-.15	-.16	-.25	1.00	1.00	1.00
PHIHOX_M_sl5_250m_ll	-.12	-.00	.11	.16	.26	.21	.13	-.40	.36	.36	.44	.58	.64	.65	.67	.66	-.45	-.43	-.12	-.54	-.61	-.63	-.65	.68	.66	.65	.64	.64	.65	.64	-.13	-.30	-.27	-.29	-.15	-.16	-.25	.99	.99	1.00	1.00
PHIHOX_M_sl6_250m_ll	-.11	.00	.12	.17	.26	.21	.13	-.40	.36	.37	.45	.59	.64	.65	.67	.67	-.45	-.43	-.11	-.54	-.61	-.63	-.65	.68	.66	.65	.64	.64	.65	.64	-.12	-.30	-.26	-.29	-.14	-.16	-.25	.99	.99	.99	1.00	1.00
PHIHOX_M_sl7_250m_ll	-.12	-.00	.11	.16	.25	.20	.12	-.38	.38	.36	.44	.58	.64	.65	.67	.66	-.45	-.43	-.12	-.54	-.61	-.63	-.65	.66	.65	.64	.63	.62	.63	.63	-.13	-.30	-.27	-.29	-.15	-.16	-.25	.99	.99	.99	1.00	1.00	1.00
SLTPPT_M_sl1_250m_ll	.54	.53	.48	.43	.36	.40	.42	-.00	-.14	.62	.58	.51	.47	.47	.46	.46	.09	.10	.54	.02	-.00	-.01	-.01	.13	.15	.14	.13	.13	.13	.07	.56	.57	.55	.54	.54	.55	.56	-.15	-.16	-.15	-.12	-.11	-.10	-.10
SLTPPT_M_sl2_250m_ll	.54	.54	.50	.45	.37	.41	.43	-.02	-.14	.64	.60	.53	.50	.49	.48	.48	.09	.10	.54	.02	-.01	-.01	-.02	.15	.17	.16	.15	.15	.15	.09	.57	.58	.55	.54	.55	.55	.56	-.13	-.14	-.13	-.10	-.09	-.08	-.08	1.00
SLTPPT_M_sl3_250m_ll	.53	.53	.49	.45	.38	.41	.43	-.04	-.13	.64	.61	.54	.51	.51	.50	.49	.08	.09	.53	-.00	-.03	-.04	-.04	.17	.19	.18	.17	.17	.17	.11	.56	.57	.54	.53	.54	.54	.55	-.10	-.11	-.10	-.07	-.06	-.06	-.05	1.00	1.00
SLTPPT_M_sl4_250m_ll	.53	.52	.49	.45	.38	.41	.43	-.05	-.12	.63	.60	.54	.51	.51	.50	.49	.07	.08	.53	-.02	-.05	-.05	-.06	.18	.20	.18	.18	.18	.18	.12	.55	.55	.53	.52	.53	.54	.55	-.09	-.10	-.09	-.06	-.05	-.05	-.04	.99	1.00	1.00
SLTPPT_M_sl5_250m_ll	.50	.50	.47	.44	.38	.41	.42	-.07	-.07	.64	.62	.56	.54	.54	.53	.52	.04	.05	.50	-.05	-.09	-.10	-.10	.23	.24	.23	.22	.22	.22	.16	.54	.52	.50	.49	.52	.53	.53	-.03	-.04	-.02	-.00	.01	.02	.02	.98	.99	.99	1.00
SLTPPT_M_sl6_250m_ll	.47	.46	.44	.41	.35	.38	.39	-.07	-.04	.64	.62	.57	.54	.55	.54	.53	.03	.04	.47	-.06	-.10	-.11	-.11	.23	.25	.23	.22	.22	.22	.17	.52	.48	.46	.46	.49	.50	.50	.00	-.01	.01	.03	.04	.04	.05	.98	.98	.98	.99	1.00
SLTPPT_M_sl7_250m_ll	.49	.48	.45	.41	.35	.38	.40	-.06	-.06	.64	.61	.55	.53	.53	.52	.51	.06	.07	.49	-.04	-.07	-.08	-.08	.21	.23	.21	.21	.21	.20	.15	.53	.50	.48	.47	.50	.51	.51	-.03	-.04	-.02	-.00	.00	.01	.02	.98	.98	.99	.99	1.00
SNDPPT_M_sl1_250m_ll	-.49	-.47	-.43	-.37	-.31	-.33	-.35	-.12	.18	-.44	-.38	-.28	-.23	-.22	-.20	-.19	-.65	-.66	-.49	-.58	-.55	-.54	-.53	.11	.10	.10	.11	.11	.11	.17	-.47	-.55	-.51	-.51	-.44	-.42	-.44	.35	.36	.35	.34	.33	.33	.32	-.77	-.77	-.75	-.75	-.72
SNDPPT_M_sl2_250m_ll	-.51	-.50	-.47	-.41	-.35	-.37	-.38	-.08	.15	-.48	-.42	-.33	-.29	-.28	-.25	-.25	-.63	-.63	-.51	-.55	-.50	-.49	-.49	.05	.04	.04	.05	.05	.05	.11	-.48	-.56	-.52	-.51	-.45	-.44	-.45	.29	.30	.29	.28	.27	.27	.26	-.78	-.79	-.78	-.77	-.75
SNDPPT_M_sl3_250m_ll	-.49	-.48	-.45	-.39	-.33	-.35	-.36	-.10	.15	-.45	-.40	-.30	-.26	-.25	-.22	-.22	-.65	-.65	-.49	-.57	-.53	-.52	-.52	.07	.06	.06	.07	.07	.08	.13	-.46	-.54	-.50	-.49	-.43	-.41	-.43	.31	.32	.31	.30	.29	.29	.28	-.77	-.77	-.76	-.75	-.73
SNDPPT_M_sl4_250m_ll	-.42	-.41	-.37	-.30	-.23	-.25	-.27	-.18	.17	-.35	-.29	-.19	-.15	-.14	-.11	-.10	-.71	-.71	-.42	-.67	-.64	-.63	-.62	.18	.17	.17	.18	.18	.19	.24	-.39	-.48	-.44	-.43	-.36	-.34	-.36	.39	.39	.39	.38	.37	.37	.36	-.71	-.71	-.69	-.68	-.66
SNDPPT_M_sl5_250m_ll	-.35	-.34	-.29	-.22	-.15	-.17	-.19	-.25	.17	-.25	-.18	-.08	-.03	-.03	-.00	.01	-.75	-.75	-.35	-.74	-.72	-.71	-.71	.28	.27	.27	.28	.28	.28	.32	-.34	-.44	-.40	-.39	-.29	-.27	-.30	.46	.46	.46	.46	.46	.45	.45	-.64	-.63	-.62	-.60	-.57
SNDPPT_M_sl6_250m_ll	-.34	-.32	-.27	-.20	-.13	-.15	-.17	-.26	.16	-.23	-.16	-.05	-.00	.00	.03	.04	-.76	-.76	-.34	-.75	-.73	-.73	-.73	.30	.29	.29	.30	.30	.30	.34	-.32	-.42	-.38	-.37	-.28	-.25	-.29	.48	.48	.48	.48	.48	.47	.47	-.62	-.62	-.60	-.59	-.55
SNDPPT_M_sl7_250m_ll	-.33	-.31	-.26	-.19	-.12	-.14	-.17	-.27	.16	-.21	-.14	-.04	.01	.02	.04	.05	-.76	-.76	-.33	-.76	-.74	-.74	-.73	.31	.30	.30	.31	.31	.31	.35	-.31	-.42	-.37	-.37	-.27	-.25	-.28	.49	.49	.49	.49	.49	.48	.48	-.61	-.61	-.59	-.58	-.54
WWP_M_sl1_250m_ll	.71	.70	.64	.57	.49	.51	.54	-.02	-.34	.58	.52	.40	.35	.33	.30	.30	.50	.50	.71	.42	.40	.39	.39	-.02	-.01	-.01	-.01	-.01	-.02	-.08	.64	.78	.74	.73	.66	.64	.67	-.41	-.42	-.40	-.38	-.37	-.36	-.37	.78	.78	.77	.76	.72
WWP_M_sl2_250m_ll	.72	.72	.68	.61	.53	.56	.58	-.06	-.31	.63	.57	.46	.41	.39	.36	.36	.49	.49	.72	.40	.36	.36	.35	.05	.07	.06	.06	.06	.05	-.01	.64	.78	.74	.73	.67	.65	.67	-.34	-.35	-.33	-.31	-.30	-.29	-.29	.79	.80	.79	.77	.75
WWP_M_sl3_250m_ll	.70	.70	.66	.59	.52	.54	.56	-.05	-.29	.61	.56	.45	.40	.38	.35	.35	.51	.52	.70	.43	.39	.38	.38	.03	.05	.05	.04	.04	.03	-.03	.62	.75	.72	.71	.65	.63	.65	-.35	-.35	-.34	-.32	-.31	-.30	-.30	.79	.79	.78	.77	.74
WWP_M_sl4_250m_ll	.65	.65	.61	.54	.46	.48	.51	-.01	-.31	.56	.51	.40	.35	.33	.31	.30	.55	.56	.65	.49	.46	.45	.45	-.04	-.02	-.02	-.03	-.03	-.03	-.09	.58	.72	.69	.68	.61	.58	.61	-.39	-.39	-.38	-.36	-.35	-.34	-.34	.76	.76	.75	.74	.70
WWP_M_sl5_250m_ll	.59	.58	.53	.45	.37	.39	.43	.07	-.33	.46	.40	.29	.23	.22	.19	.18	.61	.62	.59	.58	.56	.55	.55	-.15	-.14	-.13	-.14	-.14	-.15	-.20	.54	.69	.65	.64	.55	.53	.56	-.50	-.50	-.49	-.47	-.46	-.45	-.46	.71	.71	.69	.68	.63
WWP_M_sl6_250m_ll	.58	.56	.50	.43	.34	.37	.41	.10	-.34	.43	.36	.24	.19	.17	.14	.14	.62	.62	.58	.59	.58	.57	.57	-.19	-.17	-.17	-.17	-.18	-.18	-.23	.52	.68	.64	.64	.54	.52	.56	-.54	-.54	-.53	-.51	-.51	-.50	-.50	.70	.70	.68	.66	.62
WWP_M_sl7_250m_ll	.57	.56	.50	.42	.33	.36	.40	.10	-.34	.42	.35	.23	.18	.16	.13	.13	.62	.62	.57	.59	.58	.58	.58	-.19	-.18	-.17	-.18	-.18	-.19	-.24	.52	.67	.64	.63	.54	.52	.56	-.55	-.55	-.54	-.52	-.52	-.51	-.51	.69	.69	.67	.66	.62
[truncated: 16 more columns]
