# Supplementary material for: Ecological Niche Modeling Predicts Alarming Impacts of Global Climate Change on Economically Important Neotropical Trees
Source: Ecol Evol. 2025 Sep 23;15(9):e72105. doi: 10.1002/ece3.72105 (PMC12457732; doi:10.1002/ece3.72105)
Supplement: Supplementary file 24 — Table S4: Model evaluation metrics with AUC and TSS values. [file ECE3-15-e72105-s023.csv]

species	replica	algorithm	thr_max_spec_sens	tss_spec_sens	auc	file
Dipteryx alata	1	bioclim	0.0099	0.7890625	0.926696777	enm_Dipteryx alata_bioclim_r01.tif
Dipteryx alata	1	domain	0.48385481	0.75	0.909790039	enm_Dipteryx alata_domain_r01.tif
Dipteryx alata	1	glm	0.38067341	0.7734375	0.901062012	enm_Dipteryx alata_glm_r01.tif
Dipteryx alata	1	svm	0.64866863	0.8515625	0.951843262	enm_Dipteryx alata_svm_r01.tif
Dipteryx alata	1	randomforest	0.4355	0.8125	0.958618164	enm_Dipteryx alata_randomforest_r01.tif
Dipteryx alata	2	bioclim	0.00323333	0.7109375	0.902404785	enm_Dipteryx alata_bioclim_r02.tif
Dipteryx alata	2	domain	0.48145827	0.7578125	0.906616211	enm_Dipteryx alata_domain_r02.tif
Dipteryx alata	2	glm	0.23162205	0.6875	0.838500977	enm_Dipteryx alata_glm_r02.tif
Dipteryx alata	2	svm	0.68858438	0.796875	0.938049316	enm_Dipteryx alata_svm_r02.tif
Dipteryx alata	2	randomforest	0.29825	0.7890625	0.941040039	enm_Dipteryx alata_randomforest_r02.tif
Dipteryx alata	3	bioclim	0.00323333	0.765625	0.903106689	enm_Dipteryx alata_bioclim_r03.tif
Dipteryx alata	3	domain	0.47778458	0.7578125	0.905761719	enm_Dipteryx alata_domain_r03.tif
Dipteryx alata	3	glm	0.3297916	0.7421875	0.854553223	enm_Dipteryx alata_glm_r03.tif
Dipteryx alata	3	svm	0.71693519	0.859375	0.949768066	enm_Dipteryx alata_svm_r03.tif
Dipteryx alata	3	randomforest	0.32107857	0.8203125	0.952880859	enm_Dipteryx alata_randomforest_r03.tif
Dipteryx alata	4	bioclim	0.02656667	0.75	0.914733887	enm_Dipteryx alata_bioclim_r04.tif
Dipteryx alata	4	domain	0.4778562	0.703125	0.892181396	enm_Dipteryx alata_domain_r04.tif
Dipteryx alata	4	glm	0.09441332	0.734375	0.845794678	enm_Dipteryx alata_glm_r04.tif
Dipteryx alata	4	svm	0.73022326	0.8359375	0.960296631	enm_Dipteryx alata_svm_r04.tif
Dipteryx alata	4	randomforest	0.43177143	0.7890625	0.953887939	enm_Dipteryx alata_randomforest_r04.tif
Dipteryx alata	5	bioclim	0.0199	0.734375	0.902618408	enm_Dipteryx alata_bioclim_r05.tif
Dipteryx alata	5	domain	0.54955752	0.71875	0.888183594	enm_Dipteryx alata_domain_r05.tif
Dipteryx alata	5	glm	0.20122863	0.6953125	0.848510742	enm_Dipteryx alata_glm_r05.tif
Dipteryx alata	5	svm	0.42736324	0.796875	0.942138672	enm_Dipteryx alata_svm_r05.tif
Dipteryx alata	5	randomforest	0.40031667	0.828125	0.94354248	enm_Dipteryx alata_randomforest_r05.tif
Dipteryx alata	6	bioclim	0.00323333	0.7890625	0.925292969	enm_Dipteryx alata_bioclim_r06.tif
Dipteryx alata	6	domain	0.4756944	0.765625	0.932006836	enm_Dipteryx alata_domain_r06.tif
Dipteryx alata	6	glm	0.34389661	0.796875	0.91003418	enm_Dipteryx alata_glm_r06.tif
Dipteryx alata	6	svm	0.79151135	0.8984375	0.976074219	enm_Dipteryx alata_svm_r06.tif
Dipteryx alata	6	randomforest	0.58548333	0.859375	0.969665527	enm_Dipteryx alata_randomforest_r06.tif
Dipteryx alata	7	bioclim	0.0099	0.703125	0.880432129	enm_Dipteryx alata_bioclim_r07.tif
Dipteryx alata	7	domain	0.48926496	0.71875	0.889373779	enm_Dipteryx alata_domain_r07.tif
Dipteryx alata	7	glm	-0.16906539	0.7109375	0.858856201	enm_Dipteryx alata_glm_r07.tif
Dipteryx alata	7	svm	0.82951486	0.7890625	0.945831299	enm_Dipteryx alata_svm_r07.tif
Dipteryx alata	7	randomforest	0.58244444	0.765625	0.941101074	enm_Dipteryx alata_randomforest_r07.tif
Dipteryx alata	8	bioclim	0.0099	0.75	0.908569336	enm_Dipteryx alata_bioclim_r08.tif
Dipteryx alata	8	domain	0.48007071	0.734375	0.903656006	enm_Dipteryx alata_domain_r08.tif
Dipteryx alata	8	glm	-0.1582925	0.7109375	0.842315674	enm_Dipteryx alata_glm_r08.tif
Dipteryx alata	8	svm	0.63773667	0.8046875	0.944854736	enm_Dipteryx alata_svm_r08.tif
Dipteryx alata	8	randomforest	0.24798333	0.78125	0.947052002	enm_Dipteryx alata_randomforest_r08.tif
Dipteryx alata	9	bioclim	0.00323333	0.7890625	0.905853271	enm_Dipteryx alata_bioclim_r09.tif
Dipteryx alata	9	domain	0.48350002	0.7734375	0.92401123	enm_Dipteryx alata_domain_r09.tif
Dipteryx alata	9	glm	-0.04915411	0.7109375	0.875	enm_Dipteryx alata_glm_r09.tif
Dipteryx alata	9	svm	0.67422254	0.8203125	0.956848145	enm_Dipteryx alata_svm_r09.tif
Dipteryx alata	9	randomforest	0.53830714	0.8125	0.942810059	enm_Dipteryx alata_randomforest_r09.tif
Dipteryx alata	10	bioclim	0.00323333	0.7734375	0.919952393	enm_Dipteryx alata_bioclim_r10.tif
Dipteryx alata	10	domain	0.45633215	0.734375	0.91897583	enm_Dipteryx alata_domain_r10.tif
Dipteryx alata	10	glm	-0.13410974	0.6953125	0.857940674	enm_Dipteryx alata_glm_r10.tif
Dipteryx alata	10	svm	0.82388361	0.828125	0.947784424	enm_Dipteryx alata_svm_r10.tif
Dipteryx alata	10	randomforest	0.49749762	0.796875	0.950592041	enm_Dipteryx alata_randomforest_r10.tif
Dipteryx alata	11	bioclim	0.0099	0.765625	0.908630371	enm_Dipteryx alata_bioclim_r11.tif
Dipteryx alata	11	domain	0.47962201	0.7578125	0.914916992	enm_Dipteryx alata_domain_r11.tif
Dipteryx alata	11	glm	0.09710002	0.7109375	0.845031738	enm_Dipteryx alata_glm_r11.tif
Dipteryx alata	11	svm	0.76880584	0.8359375	0.955810547	enm_Dipteryx alata_svm_r11.tif
Dipteryx alata	11	randomforest	0.28218333	0.8125	0.953735352	enm_Dipteryx alata_randomforest_r11.tif
Dipteryx alata	12	bioclim	0.00323333	0.78125	0.934051514	enm_Dipteryx alata_bioclim_r12.tif
Dipteryx alata	12	domain	0.54497619	0.7734375	0.921051025	enm_Dipteryx alata_domain_r12.tif
Dipteryx alata	12	glm	0.40936916	0.7578125	0.880889893	enm_Dipteryx alata_glm_r12.tif
Dipteryx alata	12	svm	0.61650409	0.84375	0.961090088	enm_Dipteryx alata_svm_r12.tif
Dipteryx alata	12	randomforest	0.34525	0.8125	0.951446533	enm_Dipteryx alata_randomforest_r12.tif
Dipteryx alata	13	bioclim	0.0099	0.734375	0.912109375	enm_Dipteryx alata_bioclim_r13.tif
Dipteryx alata	13	domain	0.53644667	0.6953125	0.90133667	enm_Dipteryx alata_domain_r13.tif
Dipteryx alata	13	glm	-0.15623137	0.6796875	0.85848999	enm_Dipteryx alata_glm_r13.tif
Dipteryx alata	13	svm	0.74606491	0.8203125	0.941497803	enm_Dipteryx alata_svm_r13.tif
Dipteryx alata	13	randomforest	0.43100476	0.8203125	0.952728271	enm_Dipteryx alata_randomforest_r13.tif
Dipteryx alata	14	bioclim	0.00323333	0.78125	0.908416748	enm_Dipteryx alata_bioclim_r14.tif
Dipteryx alata	14	domain	0.48217921	0.796875	0.913208008	enm_Dipteryx alata_domain_r14.tif
Dipteryx alata	14	glm	0.0319032	0.6953125	0.847351074	enm_Dipteryx alata_glm_r14.tif
Dipteryx alata	14	svm	0.68013483	0.828125	0.946105957	enm_Dipteryx alata_svm_r14.tif
Dipteryx alata	14	randomforest	0.59365	0.8046875	0.947937012	enm_Dipteryx alata_randomforest_r14.tif
Dipteryx alata	15	bioclim	0.00323333	0.8515625	0.938934326	enm_Dipteryx alata_bioclim_r15.tif
Dipteryx alata	15	domain	0.49142173	0.84375	0.94732666	enm_Dipteryx alata_domain_r15.tif
Dipteryx alata	15	glm	-0.17552067	0.78125	0.918457031	enm_Dipteryx alata_glm_r15.tif
Dipteryx alata	15	svm	0.6792572	0.8828125	0.965454102	enm_Dipteryx alata_svm_r15.tif
Dipteryx alata	15	randomforest	0.30362381	0.859375	0.96685791	enm_Dipteryx alata_randomforest_r15.tif
Dipteryx alata	16	bioclim	0.00323333	0.75	0.890869141	enm_Dipteryx alata_bioclim_r16.tif
Dipteryx alata	16	domain	0.40619363	0.6953125	0.880737305	enm_Dipteryx alata_domain_r16.tif
Dipteryx alata	16	glm	-0.01441385	0.734375	0.879394531	enm_Dipteryx alata_glm_r16.tif
Dipteryx alata	16	svm	0.74802235	0.8046875	0.945495605	enm_Dipteryx alata_svm_r16.tif
Dipteryx alata	16	randomforest	0.19087063	0.765625	0.953186035	enm_Dipteryx alata_randomforest_r16.tif
Dipteryx alata	17	bioclim	0.0099	0.734375	0.896331787	enm_Dipteryx alata_bioclim_r17.tif
Dipteryx alata	17	domain	0.46882537	0.6875	0.900024414	enm_Dipteryx alata_domain_r17.tif
Dipteryx alata	17	glm	0.16585306	0.71875	0.859130859	enm_Dipteryx alata_glm_r17.tif
Dipteryx alata	17	svm	0.80056462	0.84375	0.94140625	enm_Dipteryx alata_svm_r17.tif
Dipteryx alata	17	randomforest	0.39952381	0.8203125	0.943237305	enm_Dipteryx alata_randomforest_r17.tif
Dipteryx alata	18	bioclim	0.0099	0.796875	0.914031982	enm_Dipteryx alata_bioclim_r18.tif
Dipteryx alata	18	domain	0.47704874	0.765625	0.915496826	enm_Dipteryx alata_domain_r18.tif
Dipteryx alata	18	glm	-0.20153739	0.7734375	0.887054443	enm_Dipteryx alata_glm_r18.tif
Dipteryx alata	18	svm	0.72351438	0.875	0.958221436	enm_Dipteryx alata_svm_r18.tif
Dipteryx alata	18	randomforest	0.37908333	0.8359375	0.957794189	enm_Dipteryx alata_randomforest_r18.tif
Dipteryx alata	19	bioclim	0.00323333	0.7421875	0.926513672	enm_Dipteryx alata_bioclim_r19.tif
Dipteryx alata	19	domain	0.48029084	0.7734375	0.912597656	enm_Dipteryx alata_domain_r19.tif
Dipteryx alata	19	glm	-0.19348356	0.75	0.879699707	enm_Dipteryx alata_glm_r19.tif
Dipteryx alata	19	svm	0.70690252	0.8671875	0.958862305	enm_Dipteryx alata_svm_r19.tif
Dipteryx alata	19	randomforest	0.39114762	0.875	0.963562012	enm_Dipteryx alata_randomforest_r19.tif
Dipteryx alata	20	bioclim	0.01323333	0.8125	0.935852051	enm_Dipteryx alata_bioclim_r20.tif
Dipteryx alata	20	domain	0.49525324	0.7421875	0.923522949	enm_Dipteryx alata_domain_r20.tif
Dipteryx alata	20	glm	-0.170808	0.7265625	0.882263184	enm_Dipteryx alata_glm_r20.tif
Dipteryx alata	20	svm	0.69731798	0.8515625	0.964416504	enm_Dipteryx alata_svm_r20.tif
Dipteryx alata	20	randomforest	0.49616151	0.8671875	0.965820313	enm_Dipteryx alata_randomforest_r20.tif
Dipteryx alata	21	bioclim	0.0099	0.78125	0.924743652	enm_Dipteryx alata_bioclim_r21.tif
Dipteryx alata	21	domain	0.48413775	0.765625	0.904998779	enm_Dipteryx alata_domain_r21.tif
Dipteryx alata	21	glm	-0.02903935	0.7265625	0.858062744	enm_Dipteryx alata_glm_r21.tif
Dipteryx alata	21	svm	0.48008242	0.8125	0.954437256	enm_Dipteryx alata_svm_r21.tif
Dipteryx alata	21	randomforest	0.50698056	0.8671875	0.964141846	enm_Dipteryx alata_randomforest_r21.tif
Dipteryx alata	22	bioclim	0.01656667	0.765625	0.925445557	enm_Dipteryx alata_bioclim_r22.tif
Dipteryx alata	22	domain	0.48391736	0.734375	0.91708374	enm_Dipteryx alata_domain_r22.tif
Dipteryx alata	22	glm	0.31988862	0.7265625	0.877227783	enm_Dipteryx alata_glm_r22.tif
Dipteryx alata	22	svm	0.79978643	0.8671875	0.957672119	enm_Dipteryx alata_svm_r22.tif
Dipteryx alata	22	randomforest	0.39215	0.8359375	0.962310791	enm_Dipteryx alata_randomforest_r22.tif
Dipteryx alata	23	bioclim	0.0099	0.78125	0.918731689	enm_Dipteryx alata_bioclim_r23.tif
Dipteryx alata	23	domain	0.4859937	0.75	0.904541016	enm_Dipteryx alata_domain_r23.tif
Dipteryx alata	23	glm	0.15414242	0.7109375	0.860290527	enm_Dipteryx alata_glm_r23.tif
Dipteryx alata	23	svm	0.71616317	0.828125	0.95489502	enm_Dipteryx alata_svm_r23.tif
Dipteryx alata	23	randomforest	0.39624405	0.859375	0.959960938	enm_Dipteryx alata_randomforest_r23.tif
Dipteryx alata	24	bioclim	0.0099	0.7890625	0.914428711	enm_Dipteryx alata_bioclim_r24.tif
Dipteryx alata	24	domain	0.48249182	0.7890625	0.915527344	enm_Dipteryx alata_domain_r24.tif
Dipteryx alata	24	glm	-0.26853732	0.734375	0.886657715	enm_Dipteryx alata_glm_r24.tif
Dipteryx alata	24	svm	0.27363993	0.796875	0.944030762	enm_Dipteryx alata_svm_r24.tif
Dipteryx alata	24	randomforest	0.66117381	0.8359375	0.952453613	enm_Dipteryx alata_randomforest_r24.tif
Dipteryx alata	25	bioclim	0.00323333	0.7734375	0.915802002	enm_Dipteryx alata_bioclim_r25.tif
Dipteryx alata	25	domain	0.49452888	0.765625	0.921844482	enm_Dipteryx alata_domain_r25.tif
Dipteryx alata	25	glm	0.01268628	0.7734375	0.902008057	enm_Dipteryx alata_glm_r25.tif
Dipteryx alata	25	svm	0.75900242	0.8515625	0.953643799	enm_Dipteryx alata_svm_r25.tif
Dipteryx alata	25	randomforest	0.3254	0.8203125	0.952728271	enm_Dipteryx alata_randomforest_r25.tif
Dipteryx alata	26	bioclim	0.01656667	0.7890625	0.91595459	enm_Dipteryx alata_bioclim_r26.tif
Dipteryx alata	26	domain	0.53328131	0.765625	0.922485352	enm_Dipteryx alata_domain_r26.tif
Dipteryx alata	26	glm	0.05297276	0.71875	0.866943359	enm_Dipteryx alata_glm_r26.tif
Dipteryx alata	26	svm	0.76111078	0.8515625	0.95690918	enm_Dipteryx alata_svm_r26.tif
Dipteryx alata	26	randomforest	0.31433056	0.8046875	0.95715332	enm_Dipteryx alata_randomforest_r26.tif
Dipteryx alata	27	bioclim	0.0099	0.6875	0.877197266	enm_Dipteryx alata_bioclim_r27.tif
Dipteryx alata	27	domain	0.48664303	0.6640625	0.86819458	enm_Dipteryx alata_domain_r27.tif
Dipteryx alata	27	glm	-0.38404079	0.6796875	0.822906494	enm_Dipteryx alata_glm_r27.tif
Dipteryx alata	27	svm	0.723329	0.8203125	0.930206299	enm_Dipteryx alata_svm_r27.tif
Dipteryx alata	27	randomforest	0.39188333	0.7890625	0.929412842	enm_Dipteryx alata_randomforest_r27.tif
Dipteryx alata	28	bioclim	0.0099	0.8125	0.934783936	enm_Dipteryx alata_bioclim_r28.tif
Dipteryx alata	28	domain	0.4839191	0.8046875	0.923339844	enm_Dipteryx alata_domain_r28.tif
Dipteryx alata	28	glm	0.37498526	0.7265625	0.856933594	enm_Dipteryx alata_glm_r28.tif
Dipteryx alata	28	svm	0.75316269	0.84375	0.956359863	enm_Dipteryx alata_svm_r28.tif
Dipteryx alata	28	randomforest	0.39600873	0.796875	0.959472656	enm_Dipteryx alata_randomforest_r28.tif
Dipteryx alata	29	bioclim	0.0099	0.75	0.903076172	enm_Dipteryx alata_bioclim_r29.tif
Dipteryx alata	29	domain	0.49404663	0.765625	0.923187256	enm_Dipteryx alata_domain_r29.tif
Dipteryx alata	29	glm	0.18595289	0.734375	0.873809814	enm_Dipteryx alata_glm_r29.tif
Dipteryx alata	29	svm	0.73614371	0.875	0.961090088	enm_Dipteryx alata_svm_r29.tif
Dipteryx alata	29	randomforest	0.49375	0.84375	0.960662842	enm_Dipteryx alata_randomforest_r29.tif
Dipteryx alata	30	bioclim	0.0099	0.7421875	0.913360596	enm_Dipteryx alata_bioclim_r30.tif
Dipteryx alata	30	domain	0.47923983	0.703125	0.89465332	enm_Dipteryx alata_domain_r30.tif
Dipteryx alata	30	glm	0.24050966	0.7421875	0.891357422	enm_Dipteryx alata_glm_r30.tif
Dipteryx alata	30	svm	0.7228504	0.796875	0.946594238	enm_Dipteryx alata_svm_r30.tif
Dipteryx alata	30	randomforest	0.32261667	0.8046875	0.95715332	enm_Dipteryx alata_randomforest_r30.tif
Dipteryx alata	31	bioclim	0.01656667	0.7734375	0.933685303	enm_Dipteryx alata_bioclim_r31.tif
Dipteryx alata	31	domain	0.49593366	0.7578125	0.921661377	enm_Dipteryx alata_domain_r31.tif
Dipteryx alata	31	glm	0.35797336	0.7265625	0.863616943	enm_Dipteryx alata_glm_r31.tif
Dipteryx alata	31	svm	0.73878866	0.8515625	0.957977295	enm_Dipteryx alata_svm_r31.tif
Dipteryx alata	31	randomforest	0.4914	0.828125	0.960113525	enm_Dipteryx alata_randomforest_r31.tif
Dipteryx alata	32	bioclim	0.00323333	0.8125	0.933746338	enm_Dipteryx alata_bioclim_r32.tif
Dipteryx alata	32	domain	0.45554281	0.78125	0.920135498	enm_Dipteryx alata_domain_r32.tif
Dipteryx alata	32	glm	0.35202605	0.78125	0.890045166	enm_Dipteryx alata_glm_r32.tif
Dipteryx alata	32	svm	0.45326928	0.859375	0.972808838	enm_Dipteryx alata_svm_r32.tif
Dipteryx alata	32	randomforest	0.28378889	0.8515625	0.970855713	enm_Dipteryx alata_randomforest_r32.tif
Dipteryx alata	33	bioclim	0.0099	0.8046875	0.93347168	enm_Dipteryx alata_bioclim_r33.tif
Dipteryx alata	33	domain	0.48277104	0.7734375	0.937042236	enm_Dipteryx alata_domain_r33.tif
Dipteryx alata	33	glm	0.14409189	0.7890625	0.901275635	enm_Dipteryx alata_glm_r33.tif
Dipteryx alata	33	svm	0.71911423	0.8671875	0.95980835	enm_Dipteryx alata_svm_r33.tif
Dipteryx alata	33	randomforest	0.42524048	0.8828125	0.970977783	enm_Dipteryx alata_randomforest_r33.tif
Dipteryx alata	34	bioclim	0.0099	0.796875	0.931121826	enm_Dipteryx alata_bioclim_r34.tif
Dipteryx alata	34	domain	0.47803635	0.703125	0.907012939	enm_Dipteryx alata_domain_r34.tif
Dipteryx alata	34	glm	0.17462234	0.7109375	0.852020264	enm_Dipteryx alata_glm_r34.tif
Dipteryx alata	34	svm	0.82441658	0.8515625	0.944854736	enm_Dipteryx alata_svm_r34.tif
Dipteryx alata	34	randomforest	0.5629119	0.8046875	0.946014404	enm_Dipteryx alata_randomforest_r34.tif
Dipteryx alata	35	bioclim	0.02323333	0.71875	0.899749756	enm_Dipteryx alata_bioclim_r35.tif
Dipteryx alata	35	domain	0.48655378	0.7421875	0.895294189	enm_Dipteryx alata_domain_r35.tif
Dipteryx alata	35	glm	0.20077595	0.734375	0.859039307	enm_Dipteryx alata_glm_r35.tif
Dipteryx alata	35	svm	0.82944623	0.8125	0.94229126	enm_Dipteryx alata_svm_r35.tif
Dipteryx alata	35	randomforest	0.53742698	0.8046875	0.941436768	enm_Dipteryx alata_randomforest_r35.tif
Dipteryx alata	36	bioclim	0.00323333	0.71875	0.888824463	enm_Dipteryx alata_bioclim_r36.tif
Dipteryx alata	36	domain	0.47577877	0.75	0.901702881	enm_Dipteryx alata_domain_r36.tif
Dipteryx alata	36	glm	0.13162778	0.6953125	0.854644775	enm_Dipteryx alata_glm_r36.tif
Dipteryx alata	36	svm	0.79310716	0.8125	0.939849854	enm_Dipteryx alata_svm_r36.tif
Dipteryx alata	36	randomforest	0.5567	0.796875	0.946136475	enm_Dipteryx alata_randomforest_r36.tif
Dipteryx alata	37	bioclim	0.00323333	0.7421875	0.907867432	enm_Dipteryx alata_bioclim_r37.tif
Dipteryx alata	37	domain	0.47567161	0.765625	0.909484863	enm_Dipteryx alata_domain_r37.tif
Dipteryx alata	37	glm	0.26742028	0.7734375	0.875183105	enm_Dipteryx alata_glm_r37.tif
Dipteryx alata	37	svm	0.74727295	0.8515625	0.949584961	enm_Dipteryx alata_svm_r37.tif
Dipteryx alata	37	randomforest	0.36206667	0.828125	0.955383301	enm_Dipteryx alata_randomforest_r37.tif
Dipteryx alata	38	bioclim	0.00323333	0.6875	0.882751465	enm_Dipteryx alata_bioclim_r38.tif
Dipteryx alata	38	domain	0.47722253	0.6796875	0.867492676	enm_Dipteryx alata_domain_r38.tif
Dipteryx alata	38	glm	0.21450518	0.65625	0.822692871	enm_Dipteryx alata_glm_r38.tif
Dipteryx alata	38	svm	0.82746573	0.8046875	0.940734863	enm_Dipteryx alata_svm_r38.tif
Dipteryx alata	38	randomforest	0.62676667	0.8046875	0.946289063	enm_Dipteryx alata_randomforest_r38.tif
Dipteryx alata	39	bioclim	0.0099	0.78125	0.941802979	enm_Dipteryx alata_bioclim_r39.tif
Dipteryx alata	39	domain	0.47981871	0.75	0.91696167	enm_Dipteryx alata_domain_r39.tif
Dipteryx alata	39	glm	-1.03059437	0.6953125	0.847259521	enm_Dipteryx alata_glm_r39.tif
Dipteryx alata	39	svm	0.73216285	0.8359375	0.957244873	enm_Dipteryx alata_svm_r39.tif
Dipteryx alata	39	randomforest	0.44920476	0.8359375	0.960662842	enm_Dipteryx alata_randomforest_r39.tif
Dipteryx alata	40	bioclim	0.01656667	0.8203125	0.930114746	enm_Dipteryx alata_bioclim_r40.tif
Dipteryx alata	40	domain	0.48476578	0.75	0.921051025	enm_Dipteryx alata_domain_r40.tif
Dipteryx alata	40	glm	0.0676837	0.7265625	0.856414795	enm_Dipteryx alata_glm_r40.tif
Dipteryx alata	40	svm	0.78897196	0.8359375	0.956756592	enm_Dipteryx alata_svm_r40.tif
Dipteryx alata	40	randomforest	0.60565556	0.8203125	0.964385986	enm_Dipteryx alata_randomforest_r40.tif
Dipteryx alata	41	bioclim	0.0099	0.7734375	0.913452148	enm_Dipteryx alata_bioclim_r41.tif
Dipteryx alata	41	domain	0.4827567	0.7421875	0.90737915	enm_Dipteryx alata_domain_r41.tif
Dipteryx alata	41	glm	-0.11319901	0.7421875	0.866912842	enm_Dipteryx alata_glm_r41.tif
Dipteryx alata	41	svm	0.61490853	0.8203125	0.942779541	enm_Dipteryx alata_svm_r41.tif
Dipteryx alata	41	randomforest	0.50082381	0.8203125	0.95791626	enm_Dipteryx alata_randomforest_r41.tif
Dipteryx alata	42	bioclim	0.00323333	0.796875	0.937438965	enm_Dipteryx alata_bioclim_r42.tif
Dipteryx alata	42	domain	0.54301072	0.8046875	0.932647705	enm_Dipteryx alata_domain_r42.tif
Dipteryx alata	42	glm	0.15652909	0.7578125	0.886932373	enm_Dipteryx alata_glm_r42.tif
Dipteryx alata	42	svm	0.75054643	0.890625	0.963409424	enm_Dipteryx alata_svm_r42.tif
Dipteryx alata	42	randomforest	0.4174	0.859375	0.964508057	enm_Dipteryx alata_randomforest_r42.tif
Dipteryx alata	43	bioclim	0.00323333	0.6953125	0.879577637	enm_Dipteryx alata_bioclim_r43.tif
Dipteryx alata	43	domain	0.42990836	0.671875	0.883117676	enm_Dipteryx alata_domain_r43.tif
Dipteryx alata	43	glm	0.4459655	0.7109375	0.856140137	enm_Dipteryx alata_glm_r43.tif
Dipteryx alata	43	svm	0.86818917	0.7890625	0.948486328	enm_Dipteryx alata_svm_r43.tif
Dipteryx alata	43	randomforest	0.59448571	0.7890625	0.946655273	enm_Dipteryx alata_randomforest_r43.tif
Dipteryx alata	44	bioclim	0.00323333	0.7578125	0.905578613	enm_Dipteryx alata_bioclim_r44.tif
Dipteryx alata	44	domain	0.47735485	0.734375	0.897735596	enm_Dipteryx alata_domain_r44.tif
Dipteryx alata	44	glm	0.09362211	0.6875	0.843109131	enm_Dipteryx alata_glm_r44.tif
Dipteryx alata	44	svm	0.7527189	0.7890625	0.92855835	enm_Dipteryx alata_svm_r44.tif
Dipteryx alata	44	randomforest	0.55841667	0.8046875	0.929840088	enm_Dipteryx alata_randomforest_r44.tif
Dipteryx alata	45	bioclim	0.00323333	0.7734375	0.917938232	enm_Dipteryx alata_bioclim_r45.tif
Dipteryx alata	45	domain	0.48830976	0.75	0.904022217	enm_Dipteryx alata_domain_r45.tif
Dipteryx alata	45	glm	0.10759032	0.7109375	0.860015869	enm_Dipteryx alata_glm_r45.tif
Dipteryx alata	45	svm	0.75807958	0.8046875	0.945892334	enm_Dipteryx alata_svm_r45.tif
Dipteryx alata	45	randomforest	0.539	0.8125	0.950653076	enm_Dipteryx alata_randomforest_r45.tif
Dipteryx alata	46	bioclim	0.0099	0.75	0.907012939	enm_Dipteryx alata_bioclim_r46.tif
Dipteryx alata	46	domain	0.4847509	0.7421875	0.886138916	enm_Dipteryx alata_domain_r46.tif
Dipteryx alata	46	glm	0.36032519	0.6875	0.835968018	enm_Dipteryx alata_glm_r46.tif
Dipteryx alata	46	svm	0.79967285	0.84375	0.94039917	enm_Dipteryx alata_svm_r46.tif
Dipteryx alata	46	randomforest	0.5743	0.8125	0.955963135	enm_Dipteryx alata_randomforest_r46.tif
Dipteryx alata	47	bioclim	0.0099	0.7734375	0.907226563	enm_Dipteryx alata_bioclim_r47.tif
Dipteryx alata	47	domain	0.48189917	0.7578125	0.898590088	enm_Dipteryx alata_domain_r47.tif
Dipteryx alata	47	glm	-0.0800664	0.7265625	0.872039795	enm_Dipteryx alata_glm_r47.tif
Dipteryx alata	47	svm	0.73673016	0.84375	0.951812744	enm_Dipteryx alata_svm_r47.tif
Dipteryx alata	47	randomforest	0.40885	0.8046875	0.951019287	enm_Dipteryx alata_randomforest_r47.tif
Dipteryx alata	48	bioclim	0.00323333	0.7734375	0.907470703	enm_Dipteryx alata_bioclim_r48.tif
Dipteryx alata	48	domain	0.44307177	0.734375	0.915496826	enm_Dipteryx alata_domain_r48.tif
Dipteryx alata	48	glm	0.15621319	0.703125	0.865386963	enm_Dipteryx alata_glm_r48.tif
Dipteryx alata	48	svm	0.77791427	0.875	0.971160889	enm_Dipteryx alata_svm_r48.tif
Dipteryx alata	48	randomforest	0.51277143	0.8515625	0.959503174	enm_Dipteryx alata_randomforest_r48.tif
Dipteryx alata	49	bioclim	0.0099	0.765625	0.90927124	enm_Dipteryx alata_bioclim_r49.tif
Dipteryx alata	49	domain	0.49251551	0.7421875	0.904022217	enm_Dipteryx alata_domain_r49.tif
Dipteryx alata	49	glm	0.21271659	0.7109375	0.86605835	enm_Dipteryx alata_glm_r49.tif
Dipteryx alata	49	svm	0.58082788	0.84375	0.956268311	enm_Dipteryx alata_svm_r49.tif
Dipteryx alata	49	randomforest	0.39285476	0.8203125	0.959625244	enm_Dipteryx alata_randomforest_r49.tif
Dipteryx alata	50	bioclim	0.00323333	0.765625	0.915679932	enm_Dipteryx alata_bioclim_r50.tif
Dipteryx alata	50	domain	0.48601215	0.7421875	0.910858154	enm_Dipteryx alata_domain_r50.tif
Dipteryx alata	50	glm	-0.06812867	0.7265625	0.850128174	enm_Dipteryx alata_glm_r50.tif
Dipteryx alata	50	svm	0.56208393	0.8359375	0.948883057	enm_Dipteryx alata_svm_r50.tif
Dipteryx alata	50	randomforest	0.32952619	0.84375	0.955780029	enm_Dipteryx alata_randomforest_r50.tif
Dipteryx alata	51	bioclim	0.00323333	0.7265625	0.905517578	enm_Dipteryx alata_bioclim_r51.tif
Dipteryx alata	51	domain	0.46755516	0.7734375	0.91104126	enm_Dipteryx alata_domain_r51.tif
Dipteryx alata	51	glm	0.07509335	0.7890625	0.89553833	enm_Dipteryx alata_glm_r51.tif
Dipteryx alata	51	svm	0.61569572	0.8359375	0.960296631	enm_Dipteryx alata_svm_r51.tif
Dipteryx alata	51	randomforest	0.5543881	0.8359375	0.965545654	enm_Dipteryx alata_randomforest_r51.tif
Dipteryx alata	52	bioclim	0.00323333	0.765625	0.941619873	enm_Dipteryx alata_bioclim_r52.tif
Dipteryx alata	52	domain	0.4771527	0.703125	0.917297363	enm_Dipteryx alata_domain_r52.tif
Dipteryx alata	52	glm	0.02052396	0.765625	0.858642578	enm_Dipteryx alata_glm_r52.tif
Dipteryx alata	52	svm	0.63188416	0.859375	0.9765625	enm_Dipteryx alata_svm_r52.tif
Dipteryx alata	52	randomforest	0.36360476	0.84375	0.975463867	enm_Dipteryx alata_randomforest_r52.tif
Dipteryx alata	53	bioclim	0.00323333	0.796875	0.93572998	enm_Dipteryx alata_bioclim_r53.tif
Dipteryx alata	53	domain	0.49011873	0.8046875	0.919403076	enm_Dipteryx alata_domain_r53.tif
Dipteryx alata	53	glm	-0.15037557	0.7734375	0.903411865	enm_Dipteryx alata_glm_r53.tif
Dipteryx alata	53	svm	0.46079111	0.859375	0.965423584	enm_Dipteryx alata_svm_r53.tif
Dipteryx alata	53	randomforest	0.37777976	0.875	0.965423584	enm_Dipteryx alata_randomforest_r53.tif
Dipteryx alata	54	bioclim	0.0099	0.734375	0.9112854	enm_Dipteryx alata_bioclim_r54.tif
Dipteryx alata	54	domain	0.47792037	0.6484375	0.879302979	enm_Dipteryx alata_domain_r54.tif
Dipteryx alata	54	glm	-0.01322763	0.65625	0.828521729	enm_Dipteryx alata_glm_r54.tif
Dipteryx alata	54	svm	0.69078213	0.8046875	0.946746826	enm_Dipteryx alata_svm_r54.tif
Dipteryx alata	54	randomforest	0.50414881	0.796875	0.951385498	enm_Dipteryx alata_randomforest_r54.tif
Dipteryx alata	55	bioclim	0.00323333	0.7890625	0.916320801	enm_Dipteryx alata_bioclim_r55.tif
Dipteryx alata	55	domain	0.47761541	0.7734375	0.909759521	enm_Dipteryx alata_domain_r55.tif
Dipteryx alata	55	glm	-0.02625751	0.7265625	0.858184814	enm_Dipteryx alata_glm_r55.tif
Dipteryx alata	55	svm	0.55123992	0.8203125	0.949798584	enm_Dipteryx alata_svm_r55.tif
Dipteryx alata	55	randomforest	0.29648333	0.796875	0.956085205	enm_Dipteryx alata_randomforest_r55.tif
Dipteryx alata	56	bioclim	0.0099	0.7109375	0.883087158	enm_Dipteryx alata_bioclim_r56.tif
Dipteryx alata	56	domain	0.47013654	0.71875	0.908569336	enm_Dipteryx alata_domain_r56.tif
Dipteryx alata	56	glm	0.06482011	0.7578125	0.861816406	enm_Dipteryx alata_glm_r56.tif
Dipteryx alata	56	svm	0.36535346	0.8125	0.938293457	enm_Dipteryx alata_svm_r56.tif
Dipteryx alata	56	randomforest	0.27918333	0.828125	0.949462891	enm_Dipteryx alata_randomforest_r56.tif
Dipteryx alata	57	bioclim	0.01656667	0.7421875	0.912139893	enm_Dipteryx alata_bioclim_r57.tif
Dipteryx alata	57	domain	0.47725117	0.7109375	0.896453857	enm_Dipteryx alata_domain_r57.tif
Dipteryx alata	57	glm	0.44552809	0.71875	0.873138428	enm_Dipteryx alata_glm_r57.tif
Dipteryx alata	57	svm	0.74747926	0.8203125	0.9402771	enm_Dipteryx alata_svm_r57.tif
Dipteryx alata	57	randomforest	0.49456429	0.8046875	0.946807861	enm_Dipteryx alata_randomforest_r57.tif
Dipteryx alata	58	bioclim	0.00323333	0.75	0.908203125	enm_Dipteryx alata_bioclim_r58.tif
Dipteryx alata	58	domain	0.47003076	0.703125	0.894470215	enm_Dipteryx alata_domain_r58.tif
Dipteryx alata	58	glm	0.24008802	0.7421875	0.856933594	enm_Dipteryx alata_glm_r58.tif
Dipteryx alata	58	svm	0.73566479	0.828125	0.941467285	enm_Dipteryx alata_svm_r58.tif
Dipteryx alata	58	randomforest	0.5755	0.8359375	0.959960938	enm_Dipteryx alata_randomforest_r58.tif
Dipteryx alata	59	bioclim	0.00323333	0.7265625	0.905273438	enm_Dipteryx alata_bioclim_r59.tif
Dipteryx alata	59	domain	0.48012652	0.6796875	0.884063721	enm_Dipteryx alata_domain_r59.tif
Dipteryx alata	59	glm	0.27888893	0.703125	0.86227417	enm_Dipteryx alata_glm_r59.tif
Dipteryx alata	59	svm	0.69446943	0.796875	0.936004639	enm_Dipteryx alata_svm_r59.tif
Dipteryx alata	59	randomforest	0.31531667	0.7890625	0.943511963	enm_Dipteryx alata_randomforest_r59.tif
Dipteryx alata	60	bioclim	0.01656667	0.828125	0.940307617	enm_Dipteryx alata_bioclim_r60.tif
Dipteryx alata	60	domain	0.55123771	0.7890625	0.933258057	enm_Dipteryx alata_domain_r60.tif
Dipteryx alata	60	glm	0.10767358	0.7421875	0.878692627	enm_Dipteryx alata_glm_r60.tif
Dipteryx alata	60	svm	0.77797238	0.8828125	0.972015381	enm_Dipteryx alata_svm_r60.tif
Dipteryx alata	60	randomforest	0.35396111	0.8515625	0.969573975	enm_Dipteryx alata_randomforest_r60.tif
Dipteryx alata	61	bioclim	0.0099	0.765625	0.917358398	enm_Dipteryx alata_bioclim_r61.tif
Dipteryx alata	61	domain	0.46757093	0.7109375	0.900848389	enm_Dipteryx alata_domain_r61.tif
Dipteryx alata	61	glm	0.14462252	0.75	0.894775391	enm_Dipteryx alata_glm_r61.tif
Dipteryx alata	61	svm	0.75388396	0.8359375	0.948181152	enm_Dipteryx alata_svm_r61.tif
Dipteryx alata	61	randomforest	0.47418571	0.796875	0.953308105	enm_Dipteryx alata_randomforest_r61.tif
Dipteryx alata	62	bioclim	0.01656667	0.7421875	0.909393311	enm_Dipteryx alata_bioclim_r62.tif
Dipteryx alata	62	domain	0.47685843	0.7109375	0.900299072	enm_Dipteryx alata_domain_r62.tif
Dipteryx alata	62	glm	0.28417753	0.7265625	0.896087646	enm_Dipteryx alata_glm_r62.tif
Dipteryx alata	62	svm	0.56209431	0.828125	0.961639404	enm_Dipteryx alata_svm_r62.tif
Dipteryx alata	62	randomforest	0.42495	0.8125	0.95980835	enm_Dipteryx alata_randomforest_r62.tif
Dipteryx alata	63	bioclim	0.00323333	0.78125	0.909667969	enm_Dipteryx alata_bioclim_r63.tif
Dipteryx alata	63	domain	0.38863149	0.7265625	0.914550781	enm_Dipteryx alata_domain_r63.tif
Dipteryx alata	63	glm	-0.01883558	0.703125	0.861022949	enm_Dipteryx alata_glm_r63.tif
Dipteryx alata	63	svm	0.57538334	0.84375	0.963378906	enm_Dipteryx alata_svm_r63.tif
Dipteryx alata	63	randomforest	0.40755833	0.8515625	0.955749512	enm_Dipteryx alata_randomforest_r63.tif
Dipteryx alata	64	bioclim	0.00323333	0.8046875	0.942077637	enm_Dipteryx alata_bioclim_r64.tif
Dipteryx alata	64	domain	0.47624074	0.796875	0.927185059	enm_Dipteryx alata_domain_r64.tif
Dipteryx alata	64	glm	0.21458004	0.78125	0.882324219	enm_Dipteryx alata_glm_r64.tif
Dipteryx alata	64	svm	0.60150599	0.828125	0.963500977	enm_Dipteryx alata_svm_r64.tif
Dipteryx alata	64	randomforest	0.39203333	0.84375	0.958068848	enm_Dipteryx alata_randomforest_r64.tif
Dipteryx alata	65	bioclim	0.00323333	0.7109375	0.891326904	enm_Dipteryx alata_bioclim_r65.tif
Dipteryx alata	65	domain	0.48951161	0.7265625	0.894256592	enm_Dipteryx alata_domain_r65.tif
Dipteryx alata	65	glm	-0.70455245	0.703125	0.854156494	enm_Dipteryx alata_glm_r65.tif
Dipteryx alata	65	svm	0.69320872	0.8203125	0.940460205	enm_Dipteryx alata_svm_r65.tif
Dipteryx alata	65	randomforest	0.59259762	0.8203125	0.955841064	enm_Dipteryx alata_randomforest_r65.tif
Dipteryx alata	66	bioclim	0.00323333	0.7734375	0.937744141	enm_Dipteryx alata_bioclim_r66.tif
Dipteryx alata	66	domain	0.47775133	0.7578125	0.910858154	enm_Dipteryx alata_domain_r66.tif
Dipteryx alata	66	glm	0.03474745	0.75	0.865936279	enm_Dipteryx alata_glm_r66.tif
Dipteryx alata	66	svm	0.72964463	0.8359375	0.961578369	enm_Dipteryx alata_svm_r66.tif
Dipteryx alata	66	randomforest	0.42554881	0.828125	0.964630127	enm_Dipteryx alata_randomforest_r66.tif
Dipteryx alata	67	bioclim	0.01323333	0.7734375	0.926940918	enm_Dipteryx alata_bioclim_r67.tif
Dipteryx alata	67	domain	0.49127205	0.7421875	0.899749756	enm_Dipteryx alata_domain_r67.tif
Dipteryx alata	67	glm	0.11135442	0.7265625	0.876861572	enm_Dipteryx alata_glm_r67.tif
Dipteryx alata	67	svm	0.78366062	0.8359375	0.957733154	enm_Dipteryx alata_svm_r67.tif
Dipteryx alata	67	randomforest	0.51372381	0.8359375	0.958404541	enm_Dipteryx alata_randomforest_r67.tif
Dipteryx alata	68	bioclim	0.0099	0.6953125	0.895812988	enm_Dipteryx alata_bioclim_r68.tif
Dipteryx alata	68	domain	0.55661048	0.6796875	0.87298584	enm_Dipteryx alata_domain_r68.tif
Dipteryx alata	68	glm	0.20585008	0.6953125	0.824645996	enm_Dipteryx alata_glm_r68.tif
Dipteryx alata	68	svm	0.7051156	0.7890625	0.930541992	enm_Dipteryx alata_svm_r68.tif
Dipteryx alata	68	randomforest	0.31033333	0.7578125	0.933776855	enm_Dipteryx alata_randomforest_r68.tif
Dipteryx alata	69	bioclim	0.0099	0.7265625	0.892913818	enm_Dipteryx alata_bioclim_r69.tif
Dipteryx alata	69	domain	0.49291539	0.7265625	0.893218994	enm_Dipteryx alata_domain_r69.tif
Dipteryx alata	69	glm	0.12340252	0.640625	0.835113525	enm_Dipteryx alata_glm_r69.tif
Dipteryx alata	69	svm	0.62280881	0.796875	0.941253662	enm_Dipteryx alata_svm_r69.tif
Dipteryx alata	69	randomforest	0.39668333	0.8125	0.942474365	enm_Dipteryx alata_randomforest_r69.tif
Dipteryx alata	70	bioclim	0.00323333	0.796875	0.917297363	enm_Dipteryx alata_bioclim_r70.tif
Dipteryx alata	70	domain	0.4554576	0.71875	0.889251709	enm_Dipteryx alata_domain_r70.tif
Dipteryx alata	70	glm	0.17761141	0.6953125	0.847930908	enm_Dipteryx alata_glm_r70.tif
Dipteryx alata	70	svm	0.79172942	0.8515625	0.949981689	enm_Dipteryx alata_svm_r70.tif
Dipteryx alata	70	randomforest	0.57657381	0.8203125	0.95513916	enm_Dipteryx alata_randomforest_r70.tif
Dipteryx alata	71	bioclim	0.00323333	0.7421875	0.903381348	enm_Dipteryx alata_bioclim_r71.tif
Dipteryx alata	71	domain	0.4931884	0.6875	0.872161865	enm_Dipteryx alata_domain_r71.tif
Dipteryx alata	71	glm	0.12828779	0.734375	0.893249512	enm_Dipteryx alata_glm_r71.tif
Dipteryx alata	71	svm	0.73808524	0.8203125	0.943969727	enm_Dipteryx alata_svm_r71.tif
Dipteryx alata	71	randomforest	0.38156667	0.796875	0.95324707	enm_Dipteryx alata_randomforest_r71.tif
Dipteryx alata	72	bioclim	0.0099	0.8046875	0.922637939	enm_Dipteryx alata_bioclim_r72.tif
Dipteryx alata	72	domain	0.47939541	0.7578125	0.915649414	enm_Dipteryx alata_domain_r72.tif
Dipteryx alata	72	glm	-0.38968322	0.765625	0.886779785	enm_Dipteryx alata_glm_r72.tif
Dipteryx alata	72	svm	0.71571594	0.8828125	0.95892334	enm_Dipteryx alata_svm_r72.tif
Dipteryx alata	72	randomforest	0.2825	0.8359375	0.961639404	enm_Dipteryx alata_randomforest_r72.tif
Dipteryx alata	73	bioclim	0.0099	0.8359375	0.933319092	enm_Dipteryx alata_bioclim_r73.tif
Dipteryx alata	73	domain	0.47317081	0.8046875	0.929504395	enm_Dipteryx alata_domain_r73.tif
Dipteryx alata	73	glm	-0.09021509	0.796875	0.869567871	enm_Dipteryx alata_glm_r73.tif
Dipteryx alata	73	svm	0.66935481	0.8671875	0.950683594	enm_Dipteryx alata_svm_r73.tif
Dipteryx alata	73	randomforest	0.59233333	0.84375	0.959838867	enm_Dipteryx alata_randomforest_r73.tif
Dipteryx alata	74	bioclim	0.0099	0.8046875	0.939758301	enm_Dipteryx alata_bioclim_r74.tif
Dipteryx alata	74	domain	0.4861281	0.75	0.917663574	enm_Dipteryx alata_domain_r74.tif
Dipteryx alata	74	glm	0.26957779	0.6875	0.86340332	enm_Dipteryx alata_glm_r74.tif
Dipteryx alata	74	svm	0.69251047	0.8359375	0.964538574	enm_Dipteryx alata_svm_r74.tif
Dipteryx alata	74	randomforest	0.28685	0.828125	0.959716797	enm_Dipteryx alata_randomforest_r74.tif
Dipteryx alata	75	bioclim	0.0099	0.765625	0.903381348	enm_Dipteryx alata_bioclim_r75.tif
Dipteryx alata	75	domain	0.54731864	0.71875	0.898193359	enm_Dipteryx alata_domain_r75.tif
Dipteryx alata	75	glm	0.21034973	0.6953125	0.876098633	enm_Dipteryx alata_glm_r75.tif
Dipteryx alata	75	svm	0.61101371	0.8203125	0.938903809	enm_Dipteryx alata_svm_r75.tif
Dipteryx alata	75	randomforest	0.47897143	0.8515625	0.948455811	enm_Dipteryx alata_randomforest_r75.tif
Dipteryx alata	76	bioclim	0.00323333	0.75	0.900024414	enm_Dipteryx alata_bioclim_r76.tif
Dipteryx alata	76	domain	0.45894846	0.71875	0.893310547	enm_Dipteryx alata_domain_r76.tif
Dipteryx alata	76	glm	-0.03550723	0.6875	0.850585938	enm_Dipteryx alata_glm_r76.tif
Dipteryx alata	76	svm	0.6863862	0.796875	0.932067871	enm_Dipteryx alata_svm_r76.tif
Dipteryx alata	76	randomforest	0.38265	0.7890625	0.944946289	enm_Dipteryx alata_randomforest_r76.tif
Dipteryx alata	77	bioclim	0.0099	0.765625	0.917663574	enm_Dipteryx alata_bioclim_r77.tif
Dipteryx alata	77	domain	0.48409109	0.7890625	0.911560059	enm_Dipteryx alata_domain_r77.tif
Dipteryx alata	77	glm	0.36453264	0.671875	0.858886719	enm_Dipteryx alata_glm_r77.tif
Dipteryx alata	77	svm	0.75618135	0.8125	0.931884766	enm_Dipteryx alata_svm_r77.tif
Dipteryx alata	77	randomforest	0.57197857	0.796875	0.94128418	enm_Dipteryx alata_randomforest_r77.tif
Dipteryx alata	78	bioclim	0.0099	0.7421875	0.90411377	enm_Dipteryx alata_bioclim_r78.tif
Dipteryx alata	78	domain	0.4633444	0.6953125	0.873596191	enm_Dipteryx alata_domain_r78.tif
Dipteryx alata	78	glm	-0.02183739	0.71875	0.859924316	enm_Dipteryx alata_glm_r78.tif
Dipteryx alata	78	svm	0.48878648	0.8125	0.953613281	enm_Dipteryx alata_svm_r78.tif
Dipteryx alata	78	randomforest	0.45158214	0.8046875	0.945007324	enm_Dipteryx alata_randomforest_r78.tif
Dipteryx alata	79	bioclim	0.00323333	0.7578125	0.918762207	enm_Dipteryx alata_bioclim_r79.tif
Dipteryx alata	79	domain	0.47559851	0.7421875	0.908966064	enm_Dipteryx alata_domain_r79.tif
Dipteryx alata	79	glm	-1.03249076	0.734375	0.87600708	enm_Dipteryx alata_glm_r79.tif
Dipteryx alata	79	svm	0.45550099	0.828125	0.947845459	enm_Dipteryx alata_svm_r79.tif
Dipteryx alata	79	randomforest	0.24691667	0.8125	0.958465576	enm_Dipteryx alata_randomforest_r79.tif
Dipteryx alata	80	bioclim	0.0099	0.828125	0.943054199	enm_Dipteryx alata_bioclim_r80.tif
Dipteryx alata	80	domain	0.47585892	0.7890625	0.93371582	enm_Dipteryx alata_domain_r80.tif
Dipteryx alata	80	glm	0.10367287	0.828125	0.928161621	enm_Dipteryx alata_glm_r80.tif
Dipteryx alata	80	svm	0.58927246	0.875	0.956054688	enm_Dipteryx alata_svm_r80.tif
Dipteryx alata	80	randomforest	0.53729643	0.8671875	0.952453613	enm_Dipteryx alata_randomforest_r80.tif
Dipteryx alata	81	bioclim	0.0099	0.7890625	0.917663574	enm_Dipteryx alata_bioclim_r81.tif
Dipteryx alata	81	domain	0.49123968	0.765625	0.931427002	enm_Dipteryx alata_domain_r81.tif
Dipteryx alata	81	glm	0.02578919	0.7421875	0.87197876	enm_Dipteryx alata_glm_r81.tif
Dipteryx alata	81	svm	0.66303067	0.90625	0.963287354	enm_Dipteryx alata_svm_r81.tif
Dipteryx alata	81	randomforest	0.27410833	0.8515625	0.960113525	enm_Dipteryx alata_randomforest_r81.tif
Dipteryx alata	82	bioclim	0.0099	0.7421875	0.902313232	enm_Dipteryx alata_bioclim_r82.tif
Dipteryx alata	82	domain	0.44745417	0.734375	0.924438477	enm_Dipteryx alata_domain_r82.tif
Dipteryx alata	82	glm	-0.16816017	0.7421875	0.862792969	enm_Dipteryx alata_glm_r82.tif
Dipteryx alata	82	svm	0.54887253	0.796875	0.937988281	enm_Dipteryx alata_svm_r82.tif
Dipteryx alata	82	randomforest	0.3675381	0.8203125	0.940795898	enm_Dipteryx alata_randomforest_r82.tif
Dipteryx alata	83	bioclim	0.0099	0.8046875	0.934631348	enm_Dipteryx alata_bioclim_r83.tif
Dipteryx alata	83	domain	0.48334546	0.8125	0.930297852	enm_Dipteryx alata_domain_r83.tif
Dipteryx alata	83	glm	0.09151872	0.7265625	0.84765625	enm_Dipteryx alata_glm_r83.tif
Dipteryx alata	83	svm	0.83961908	0.859375	0.962585449	enm_Dipteryx alata_svm_r83.tif
Dipteryx alata	83	randomforest	0.55830278	0.828125	0.959228516	enm_Dipteryx alata_randomforest_r83.tif
Dipteryx alata	84	bioclim	0.00323333	0.7734375	0.925842285	enm_Dipteryx alata_bioclim_r84.tif
Dipteryx alata	84	domain	0.47983493	0.7578125	0.908538818	enm_Dipteryx alata_domain_r84.tif
Dipteryx alata	84	glm	-0.00638859	0.71875	0.85043335	enm_Dipteryx alata_glm_r84.tif
Dipteryx alata	84	svm	0.44674721	0.796875	0.927581787	enm_Dipteryx alata_svm_r84.tif
Dipteryx alata	84	randomforest	0.324325	0.796875	0.9480896	enm_Dipteryx alata_randomforest_r84.tif
Dipteryx alata	85	bioclim	0.01323333	0.8125	0.925140381	enm_Dipteryx alata_bioclim_r85.tif
Dipteryx alata	85	domain	0.47843168	0.75	0.917297363	enm_Dipteryx alata_domain_r85.tif
Dipteryx alata	85	glm	-0.21668268	0.7734375	0.873046875	enm_Dipteryx alata_glm_r85.tif
Dipteryx alata	85	svm	0.63995488	0.8359375	0.950134277	enm_Dipteryx alata_svm_r85.tif
Dipteryx alata	85	randomforest	0.38415833	0.828125	0.955932617	enm_Dipteryx alata_randomforest_r85.tif
Dipteryx alata	86	bioclim	0.01656667	0.8203125	0.941955566	enm_Dipteryx alata_bioclim_r86.tif
Dipteryx alata	86	domain	0.47447201	0.7578125	0.925506592	enm_Dipteryx alata_domain_r86.tif
Dipteryx alata	86	glm	0.00944574	0.734375	0.885284424	enm_Dipteryx alata_glm_r86.tif
Dipteryx alata	86	svm	0.6717098	0.8828125	0.971343994	enm_Dipteryx alata_svm_r86.tif
Dipteryx alata	86	randomforest	0.51712857	0.890625	0.978790283	enm_Dipteryx alata_randomforest_r86.tif
Dipteryx alata	87	bioclim	0.0099	0.734375	0.908203125	enm_Dipteryx alata_bioclim_r87.tif
Dipteryx alata	87	domain	0.47608029	0.7109375	0.900146484	enm_Dipteryx alata_domain_r87.tif
Dipteryx alata	87	glm	0.30012101	0.6875	0.860656738	enm_Dipteryx alata_glm_r87.tif
Dipteryx alata	87	svm	0.65907691	0.7890625	0.947143555	enm_Dipteryx alata_svm_r87.tif
Dipteryx alata	87	randomforest	0.51571667	0.7734375	0.945495605	enm_Dipteryx alata_randomforest_r87.tif
Dipteryx alata	88	bioclim	0.0099	0.7265625	0.867736816	enm_Dipteryx alata_bioclim_r88.tif
Dipteryx alata	88	domain	0.49279612	0.703125	0.875366211	enm_Dipteryx alata_domain_r88.tif
Dipteryx alata	88	glm	-1.22134717	0.6328125	0.827148438	enm_Dipteryx alata_glm_r88.tif
Dipteryx alata	88	svm	0.70888274	0.8125	0.927307129	enm_Dipteryx alata_svm_r88.tif
Dipteryx alata	88	randomforest	0.48384524	0.7421875	0.930633545	enm_Dipteryx alata_randomforest_r88.tif
Dipteryx alata	89	bioclim	0.0199	0.7890625	0.926208496	enm_Dipteryx alata_bioclim_r89.tif
Dipteryx alata	89	domain	0.48702417	0.75	0.917175293	enm_Dipteryx alata_domain_r89.tif
Dipteryx alata	89	glm	0.29064035	0.7578125	0.869567871	enm_Dipteryx alata_glm_r89.tif
Dipteryx alata	89	svm	0.77310626	0.8515625	0.961853027	enm_Dipteryx alata_svm_r89.tif
Dipteryx alata	89	randomforest	0.38963333	0.828125	0.959594727	enm_Dipteryx alata_randomforest_r89.tif
Dipteryx alata	90	bioclim	0.00323333	0.7578125	0.918334961	enm_Dipteryx alata_bioclim_r90.tif
Dipteryx alata	90	domain	0.46603469	0.7421875	0.906005859	enm_Dipteryx alata_domain_r90.tif
Dipteryx alata	90	glm	-0.2121327	0.7109375	0.879211426	enm_Dipteryx alata_glm_r90.tif
Dipteryx alata	90	svm	0.61743586	0.8515625	0.958740234	enm_Dipteryx alata_svm_r90.tif
Dipteryx alata	90	randomforest	0.35532778	0.84375	0.969177246	enm_Dipteryx alata_randomforest_r90.tif
Dipteryx alata	91	bioclim	0.0099	0.765625	0.911529541	enm_Dipteryx alata_bioclim_r91.tif
Dipteryx alata	91	domain	0.47716303	0.75	0.914581299	enm_Dipteryx alata_domain_r91.tif
Dipteryx alata	91	glm	0.08205868	0.71875	0.854827881	enm_Dipteryx alata_glm_r91.tif
Dipteryx alata	91	svm	0.77951683	0.828125	0.949798584	enm_Dipteryx alata_svm_r91.tif
Dipteryx alata	91	randomforest	0.5291381	0.796875	0.944671631	enm_Dipteryx alata_randomforest_r91.tif
Dipteryx alata	92	bioclim	0.00323333	0.8125	0.926391602	enm_Dipteryx alata_bioclim_r92.tif
Dipteryx alata	92	domain	0.48133586	0.796875	0.931671143	enm_Dipteryx alata_domain_r92.tif
Dipteryx alata	92	glm	-0.02305802	0.8125	0.89956665	enm_Dipteryx alata_glm_r92.tif
Dipteryx alata	92	svm	0.69409111	0.8671875	0.966644287	enm_Dipteryx alata_svm_r92.tif
Dipteryx alata	92	randomforest	0.35066429	0.8515625	0.959869385	enm_Dipteryx alata_randomforest_r92.tif
Dipteryx alata	93	bioclim	0.0099	0.765625	0.919921875	enm_Dipteryx alata_bioclim_r93.tif
Dipteryx alata	93	domain	0.4830878	0.7421875	0.914642334	enm_Dipteryx alata_domain_r93.tif
Dipteryx alata	93	glm	-0.02370861	0.7421875	0.874176025	enm_Dipteryx alata_glm_r93.tif
Dipteryx alata	93	svm	0.64984143	0.8203125	0.943572998	enm_Dipteryx alata_svm_r93.tif
Dipteryx alata	93	randomforest	0.37149048	0.8203125	0.957794189	enm_Dipteryx alata_randomforest_r93.tif
Dipteryx alata	94	bioclim	0.00323333	0.734375	0.911956787	enm_Dipteryx alata_bioclim_r94.tif
Dipteryx alata	94	domain	0.48742865	0.6875	0.892181396	enm_Dipteryx alata_domain_r94.tif
Dipteryx alata	94	glm	0.17757354	0.6953125	0.835968018	enm_Dipteryx alata_glm_r94.tif
Dipteryx alata	94	svm	0.74327509	0.828125	0.95602417	enm_Dipteryx alata_svm_r94.tif
Dipteryx alata	94	randomforest	0.48983333	0.7734375	0.951263428	enm_Dipteryx alata_randomforest_r94.tif
Dipteryx alata	95	bioclim	0.0099	0.7578125	0.905487061	enm_Dipteryx alata_bioclim_r95.tif
Dipteryx alata	95	domain	0.41594634	0.6796875	0.870361328	enm_Dipteryx alata_domain_r95.tif
Dipteryx alata	95	glm	-0.35026605	0.671875	0.815307617	enm_Dipteryx alata_glm_r95.tif
Dipteryx alata	95	svm	0.7628892	0.796875	0.952514648	enm_Dipteryx alata_svm_r95.tif
Dipteryx alata	95	randomforest	0.34373333	0.796875	0.943237305	enm_Dipteryx alata_randomforest_r95.tif
Dipteryx alata	96	bioclim	0.0099	0.8203125	0.948791504	enm_Dipteryx alata_bioclim_r96.tif
Dipteryx alata	96	domain	0.47502208	0.7890625	0.940093994	enm_Dipteryx alata_domain_r96.tif
Dipteryx alata	96	glm	0.01622662	0.734375	0.895599365	enm_Dipteryx alata_glm_r96.tif
Dipteryx alata	96	svm	0.57403202	0.8671875	0.962921143	enm_Dipteryx alata_svm_r96.tif
Dipteryx alata	96	randomforest	0.45281667	0.8828125	0.970794678	enm_Dipteryx alata_randomforest_r96.tif
Dipteryx alata	97	bioclim	0.00323333	0.734375	0.895843506	enm_Dipteryx alata_bioclim_r97.tif
Dipteryx alata	97	domain	0.46589231	0.6953125	0.889831543	enm_Dipteryx alata_domain_r97.tif
Dipteryx alata	97	glm	0.12752197	0.703125	0.852478027	enm_Dipteryx alata_glm_r97.tif
Dipteryx alata	97	svm	0.65438503	0.78125	0.93536377	enm_Dipteryx alata_svm_r97.tif
Dipteryx alata	97	randomforest	0.30171667	0.7421875	0.930297852	enm_Dipteryx alata_randomforest_r97.tif
Dipteryx alata	98	bioclim	0.00323333	0.8046875	0.918701172	enm_Dipteryx alata_bioclim_r98.tif
Dipteryx alata	98	domain	0.4886627	0.7421875	0.894226074	enm_Dipteryx alata_domain_r98.tif
Dipteryx alata	98	glm	-0.13375491	0.71875	0.862304688	enm_Dipteryx alata_glm_r98.tif
Dipteryx alata	98	svm	0.68737256	0.8125	0.947509766	enm_Dipteryx alata_svm_r98.tif
Dipteryx alata	98	randomforest	0.36363651	0.8046875	0.948303223	enm_Dipteryx alata_randomforest_r98.tif
Dipteryx alata	99	bioclim	0.0099	0.78125	0.934967041	enm_Dipteryx alata_bioclim_r99.tif
Dipteryx alata	99	domain	0.52869885	0.7578125	0.932220459	enm_Dipteryx alata_domain_r99.tif
Dipteryx alata	99	glm	-0.01106484	0.7578125	0.891571045	enm_Dipteryx alata_glm_r99.tif
Dipteryx alata	99	svm	0.71509614	0.8671875	0.972137451	enm_Dipteryx alata_svm_r99.tif
Dipteryx alata	99	randomforest	0.41046667	0.84375	0.967376709	enm_Dipteryx alata_randomforest_r99.tif
Dipteryx alata	100	bioclim	0.01323333	0.8203125	0.924438477	enm_Dipteryx alata_bioclim_r100.tif
Dipteryx alata	100	domain	0.47962849	0.796875	0.924133301	enm_Dipteryx alata_domain_r100.tif
Dipteryx alata	100	glm	0.18975654	0.765625	0.879821777	enm_Dipteryx alata_glm_r100.tif
Dipteryx alata	100	svm	0.73854738	0.828125	0.958007813	enm_Dipteryx alata_svm_r100.tif
Dipteryx alata	100	randomforest	0.36417143	0.828125	0.952575684	enm_Dipteryx alata_randomforest_r100.tif
Dipteryx alata	1	bioclim	0.00323333	0.796875	0.931518555	enm_LGM_Miroc_Dipteryx alata_bioclim_r01.tif
Dipteryx alata	1	domain	0.42720698	0.78125	0.936157227	enm_LGM_Miroc_Dipteryx alata_domain_r01.tif
Dipteryx alata	1	glm	-0.01434384	0.78125	0.873596191	enm_LGM_Miroc_Dipteryx alata_glm_r01.tif
Dipteryx alata	1	svm	0.66172217	0.8359375	0.95916748	enm_LGM_Miroc_Dipteryx alata_svm_r01.tif
Dipteryx alata	1	randomforest	0.53342143	0.859375	0.969848633	enm_LGM_Miroc_Dipteryx alata_randomforest_r01.tif
Dipteryx alata	2	bioclim	0.00323333	0.703125	0.878143311	enm_LGM_Miroc_Dipteryx alata_bioclim_r02.tif
Dipteryx alata	2	domain	0.4182568	0.71875	0.895690918	enm_LGM_Miroc_Dipteryx alata_domain_r02.tif
Dipteryx alata	2	glm	-0.12307197	0.7421875	0.861572266	enm_LGM_Miroc_Dipteryx alata_glm_r02.tif
Dipteryx alata	2	svm	0.62350592	0.78125	0.944641113	enm_LGM_Miroc_Dipteryx alata_svm_r02.tif
Dipteryx alata	2	randomforest	0.54011667	0.7734375	0.944396973	enm_LGM_Miroc_Dipteryx alata_randomforest_r02.tif
Dipteryx alata	3	bioclim	0.00323333	0.6953125	0.892089844	enm_LGM_Miroc_Dipteryx alata_bioclim_r03.tif
Dipteryx alata	3	domain	0.40994186	0.671875	0.881347656	enm_LGM_Miroc_Dipteryx alata_domain_r03.tif
Dipteryx alata	3	glm	-0.20319155	0.703125	0.849243164	enm_LGM_Miroc_Dipteryx alata_glm_r03.tif
Dipteryx alata	3	svm	0.7842788	0.7578125	0.922180176	enm_LGM_Miroc_Dipteryx alata_svm_r03.tif
Dipteryx alata	3	randomforest	0.53400317	0.7734375	0.939941406	enm_LGM_Miroc_Dipteryx alata_randomforest_r03.tif
Dipteryx alata	4	bioclim	0.00323333	0.7421875	0.888916016	enm_LGM_Miroc_Dipteryx alata_bioclim_r04.tif
Dipteryx alata	4	domain	0.51028101	0.6953125	0.886962891	enm_LGM_Miroc_Dipteryx alata_domain_r04.tif
Dipteryx alata	4	glm	0.04148796	0.7109375	0.838989258	enm_LGM_Miroc_Dipteryx alata_glm_r04.tif
Dipteryx alata	4	svm	0.79067473	0.8125	0.93963623	enm_LGM_Miroc_Dipteryx alata_svm_r04.tif
Dipteryx alata	4	randomforest	0.49515	0.8125	0.961120605	enm_LGM_Miroc_Dipteryx alata_randomforest_r04.tif
Dipteryx alata	5	bioclim	0.00323333	0.7421875	0.896606445	enm_LGM_Miroc_Dipteryx alata_bioclim_r05.tif
Dipteryx alata	5	domain	0.47866324	0.7109375	0.890869141	enm_LGM_Miroc_Dipteryx alata_domain_r05.tif
Dipteryx alata	5	glm	-0.1055527	0.703125	0.833679199	enm_LGM_Miroc_Dipteryx alata_glm_r05.tif
Dipteryx alata	5	svm	0.66240198	0.765625	0.921447754	enm_LGM_Miroc_Dipteryx alata_svm_r05.tif
Dipteryx alata	5	randomforest	0.52363333	0.8203125	0.949768066	enm_LGM_Miroc_Dipteryx alata_randomforest_r05.tif
Dipteryx alata	6	bioclim	0.00323333	0.7578125	0.908233643	enm_LGM_Miroc_Dipteryx alata_bioclim_r06.tif
Dipteryx alata	6	domain	0.46352403	0.734375	0.919342041	enm_LGM_Miroc_Dipteryx alata_domain_r06.tif
Dipteryx alata	6	glm	0.20402569	0.75	0.912689209	enm_LGM_Miroc_Dipteryx alata_glm_r06.tif
Dipteryx alata	6	svm	0.55129658	0.8046875	0.954559326	enm_LGM_Miroc_Dipteryx alata_svm_r06.tif
Dipteryx alata	6	randomforest	0.33575	0.84375	0.963104248	enm_LGM_Miroc_Dipteryx alata_randomforest_r06.tif
Dipteryx alata	7	bioclim	0.00323333	0.71875	0.904022217	enm_LGM_Miroc_Dipteryx alata_bioclim_r07.tif
Dipteryx alata	7	domain	0.41600793	0.703125	0.900512695	enm_LGM_Miroc_Dipteryx alata_domain_r07.tif
Dipteryx alata	7	glm	-0.16836761	0.6640625	0.834106445	enm_LGM_Miroc_Dipteryx alata_glm_r07.tif
Dipteryx alata	7	svm	0.65660186	0.7890625	0.941101074	enm_LGM_Miroc_Dipteryx alata_svm_r07.tif
Dipteryx alata	7	randomforest	0.4855119	0.84375	0.962280273	enm_LGM_Miroc_Dipteryx alata_randomforest_r07.tif
Dipteryx alata	8	bioclim	0.00323333	0.765625	0.901092529	enm_LGM_Miroc_Dipteryx alata_bioclim_r08.tif
Dipteryx alata	8	domain	0.36885766	0.6953125	0.883911133	enm_LGM_Miroc_Dipteryx alata_domain_r08.tif
Dipteryx alata	8	glm	-0.10162898	0.703125	0.859130859	enm_LGM_Miroc_Dipteryx alata_glm_r08.tif
Dipteryx alata	8	svm	0.77502836	0.7421875	0.919433594	enm_LGM_Miroc_Dipteryx alata_svm_r08.tif
Dipteryx alata	8	randomforest	0.45013333	0.78125	0.945373535	enm_LGM_Miroc_Dipteryx alata_randomforest_r08.tif
Dipteryx alata	9	bioclim	0.00323333	0.6640625	0.862701416	enm_LGM_Miroc_Dipteryx alata_bioclim_r09.tif
Dipteryx alata	9	domain	0.39270705	0.6484375	0.86517334	enm_LGM_Miroc_Dipteryx alata_domain_r09.tif
Dipteryx alata	9	glm	-0.11413133	0.671875	0.835479736	enm_LGM_Miroc_Dipteryx alata_glm_r09.tif
Dipteryx alata	9	svm	0.76827538	0.7734375	0.93057251	enm_LGM_Miroc_Dipteryx alata_svm_r09.tif
Dipteryx alata	9	randomforest	0.37843333	0.7578125	0.934906006	enm_LGM_Miroc_Dipteryx alata_randomforest_r09.tif
Dipteryx alata	10	bioclim	0.00323333	0.7421875	0.923614502	enm_LGM_Miroc_Dipteryx alata_bioclim_r10.tif
Dipteryx alata	10	domain	0.33353034	0.6796875	0.896148682	enm_LGM_Miroc_Dipteryx alata_domain_r10.tif
Dipteryx alata	10	glm	0.12401892	0.734375	0.8621521	enm_LGM_Miroc_Dipteryx alata_glm_r10.tif
Dipteryx alata	10	svm	0.82277514	0.7890625	0.922515869	enm_LGM_Miroc_Dipteryx alata_svm_r10.tif
Dipteryx alata	10	randomforest	0.54045	0.8125	0.961639404	enm_LGM_Miroc_Dipteryx alata_randomforest_r10.tif
Dipteryx alata	11	bioclim	0.00323333	0.75	0.92175293	enm_LGM_Miroc_Dipteryx alata_bioclim_r11.tif
Dipteryx alata	11	domain	0.34172895	0.703125	0.909729004	enm_LGM_Miroc_Dipteryx alata_domain_r11.tif
Dipteryx alata	11	glm	-1.18617668	0.6875	0.858215332	enm_LGM_Miroc_Dipteryx alata_glm_r11.tif
Dipteryx alata	11	svm	0.6984883	0.8046875	0.956726074	enm_LGM_Miroc_Dipteryx alata_svm_r11.tif
Dipteryx alata	11	randomforest	0.49961667	0.828125	0.965270996	enm_LGM_Miroc_Dipteryx alata_randomforest_r11.tif
Dipteryx alata	12	bioclim	0.00323333	0.8203125	0.94140625	enm_LGM_Miroc_Dipteryx alata_bioclim_r12.tif
Dipteryx alata	12	domain	0.41590299	0.765625	0.934753418	enm_LGM_Miroc_Dipteryx alata_domain_r12.tif
Dipteryx alata	12	glm	-0.23863557	0.7578125	0.891479492	enm_LGM_Miroc_Dipteryx alata_glm_r12.tif
Dipteryx alata	12	svm	0.62884672	0.828125	0.944458008	enm_LGM_Miroc_Dipteryx alata_svm_r12.tif
Dipteryx alata	12	randomforest	0.54398214	0.8828125	0.981811523	enm_LGM_Miroc_Dipteryx alata_randomforest_r12.tif
Dipteryx alata	13	bioclim	0.00323333	0.703125	0.877593994	enm_LGM_Miroc_Dipteryx alata_bioclim_r13.tif
Dipteryx alata	13	domain	0.37993009	0.671875	0.864929199	enm_LGM_Miroc_Dipteryx alata_domain_r13.tif
Dipteryx alata	13	glm	-0.05313139	0.7265625	0.852111816	enm_LGM_Miroc_Dipteryx alata_glm_r13.tif
Dipteryx alata	13	svm	0.60828975	0.7734375	0.927612305	enm_LGM_Miroc_Dipteryx alata_svm_r13.tif
Dipteryx alata	13	randomforest	0.35819048	0.78125	0.954711914	enm_LGM_Miroc_Dipteryx alata_randomforest_r13.tif
Dipteryx alata	14	bioclim	0.0099	0.78125	0.907775879	enm_LGM_Miroc_Dipteryx alata_bioclim_r14.tif
Dipteryx alata	14	domain	0.46087985	0.7421875	0.909759521	enm_LGM_Miroc_Dipteryx alata_domain_r14.tif
Dipteryx alata	14	glm	0.23751244	0.7421875	0.896697998	enm_LGM_Miroc_Dipteryx alata_glm_r14.tif
Dipteryx alata	14	svm	0.86405317	0.8125	0.95199585	enm_LGM_Miroc_Dipteryx alata_svm_r14.tif
Dipteryx alata	14	randomforest	0.40310833	0.8203125	0.961151123	enm_LGM_Miroc_Dipteryx alata_randomforest_r14.tif
Dipteryx alata	15	bioclim	0.00323333	0.7421875	0.904785156	enm_LGM_Miroc_Dipteryx alata_bioclim_r15.tif
Dipteryx alata	15	domain	0.44138882	0.7265625	0.896606445	enm_LGM_Miroc_Dipteryx alata_domain_r15.tif
Dipteryx alata	15	glm	0.11778794	0.7421875	0.8828125	enm_LGM_Miroc_Dipteryx alata_glm_r15.tif
Dipteryx alata	15	svm	0.67532058	0.796875	0.920654297	enm_LGM_Miroc_Dipteryx alata_svm_r15.tif
Dipteryx alata	15	randomforest	0.47784167	0.8359375	0.964782715	enm_LGM_Miroc_Dipteryx alata_randomforest_r15.tif
Dipteryx alata	16	bioclim	0.00323333	0.7578125	0.905853271	enm_LGM_Miroc_Dipteryx alata_bioclim_r16.tif
Dipteryx alata	16	domain	0.43240628	0.71875	0.893005371	enm_LGM_Miroc_Dipteryx alata_domain_r16.tif
Dipteryx alata	16	glm	0.07182125	0.7265625	0.861022949	enm_LGM_Miroc_Dipteryx alata_glm_r16.tif
Dipteryx alata	16	svm	0.81465217	0.7890625	0.940551758	enm_LGM_Miroc_Dipteryx alata_svm_r16.tif
Dipteryx alata	16	randomforest	0.47095476	0.8125	0.952575684	enm_LGM_Miroc_Dipteryx alata_randomforest_r16.tif
Dipteryx alata	17	bioclim	0.00323333	0.7890625	0.928131104	enm_LGM_Miroc_Dipteryx alata_bioclim_r17.tif
Dipteryx alata	17	domain	0.44820488	0.7421875	0.918365479	enm_LGM_Miroc_Dipteryx alata_domain_r17.tif
Dipteryx alata	17	glm	-0.08231979	0.7421875	0.868011475	enm_LGM_Miroc_Dipteryx alata_glm_r17.tif
Dipteryx alata	17	svm	0.81189649	0.859375	0.952911377	enm_LGM_Miroc_Dipteryx alata_svm_r17.tif
Dipteryx alata	17	randomforest	0.443925	0.8203125	0.966461182	enm_LGM_Miroc_Dipteryx alata_randomforest_r17.tif
Dipteryx alata	18	bioclim	0.00323333	0.7421875	0.905395508	enm_LGM_Miroc_Dipteryx alata_bioclim_r18.tif
Dipteryx alata	18	domain	0.40219745	0.703125	0.90512085	enm_LGM_Miroc_Dipteryx alata_domain_r18.tif
Dipteryx alata	18	glm	-0.24741552	0.734375	0.874603271	enm_LGM_Miroc_Dipteryx alata_glm_r18.tif
Dipteryx alata	18	svm	0.8137095	0.84375	0.936248779	enm_LGM_Miroc_Dipteryx alata_svm_r18.tif
Dipteryx alata	18	randomforest	0.49651667	0.8359375	0.960845947	enm_LGM_Miroc_Dipteryx alata_randomforest_r18.tif
Dipteryx alata	19	bioclim	0.00323333	0.7265625	0.89666748	enm_LGM_Miroc_Dipteryx alata_bioclim_r19.tif
Dipteryx alata	19	domain	0.42577738	0.703125	0.890930176	enm_LGM_Miroc_Dipteryx alata_domain_r19.tif
Dipteryx alata	19	glm	-0.01158343	0.6640625	0.807800293	enm_LGM_Miroc_Dipteryx alata_glm_r19.tif
Dipteryx alata	19	svm	0.82432922	0.796875	0.921813965	enm_LGM_Miroc_Dipteryx alata_svm_r19.tif
Dipteryx alata	19	randomforest	0.50849127	0.78125	0.949035645	enm_LGM_Miroc_Dipteryx alata_randomforest_r19.tif
Dipteryx alata	20	bioclim	0.00323333	0.78125	0.922149658	enm_LGM_Miroc_Dipteryx alata_bioclim_r20.tif
Dipteryx alata	20	domain	0.35645069	0.734375	0.913085938	enm_LGM_Miroc_Dipteryx alata_domain_r20.tif
Dipteryx alata	20	glm	-0.4078208	0.7421875	0.872619629	enm_LGM_Miroc_Dipteryx alata_glm_r20.tif
Dipteryx alata	20	svm	0.72189282	0.765625	0.942382813	enm_LGM_Miroc_Dipteryx alata_svm_r20.tif
Dipteryx alata	20	randomforest	0.51640952	0.8046875	0.956298828	enm_LGM_Miroc_Dipteryx alata_randomforest_r20.tif
Dipteryx alata	21	bioclim	0.00323333	0.7578125	0.883239746	enm_LGM_Miroc_Dipteryx alata_bioclim_r21.tif
Dipteryx alata	21	domain	0.4552293	0.75	0.892700195	enm_LGM_Miroc_Dipteryx alata_domain_r21.tif
Dipteryx alata	21	glm	-0.17457958	0.75	0.875732422	enm_LGM_Miroc_Dipteryx alata_glm_r21.tif
Dipteryx alata	21	svm	0.66342269	0.8203125	0.936096191	enm_LGM_Miroc_Dipteryx alata_svm_r21.tif
Dipteryx alata	21	randomforest	0.42161667	0.796875	0.946960449	enm_LGM_Miroc_Dipteryx alata_randomforest_r21.tif
Dipteryx alata	22	bioclim	0.00323333	0.78125	0.915710449	enm_LGM_Miroc_Dipteryx alata_bioclim_r22.tif
Dipteryx alata	22	domain	0.38960655	0.75	0.903747559	enm_LGM_Miroc_Dipteryx alata_domain_r22.tif
Dipteryx alata	22	glm	-0.18452378	0.765625	0.871520996	enm_LGM_Miroc_Dipteryx alata_glm_r22.tif
Dipteryx alata	22	svm	0.75208294	0.8125	0.923583984	enm_LGM_Miroc_Dipteryx alata_svm_r22.tif
Dipteryx alata	22	randomforest	0.42084762	0.796875	0.948303223	enm_LGM_Miroc_Dipteryx alata_randomforest_r22.tif
Dipteryx alata	23	bioclim	0.00323333	0.7734375	0.939025879	enm_LGM_Miroc_Dipteryx alata_bioclim_r23.tif
Dipteryx alata	23	domain	0.37260155	0.71875	0.922973633	enm_LGM_Miroc_Dipteryx alata_domain_r23.tif
Dipteryx alata	23	glm	-0.25612115	0.7265625	0.867797852	enm_LGM_Miroc_Dipteryx alata_glm_r23.tif
Dipteryx alata	23	svm	0.89207696	0.8203125	0.955322266	enm_LGM_Miroc_Dipteryx alata_svm_r23.tif
Dipteryx alata	23	randomforest	0.5073	0.8125	0.966491699	enm_LGM_Miroc_Dipteryx alata_randomforest_r23.tif
Dipteryx alata	24	bioclim	0.00323333	0.765625	0.909240723	enm_LGM_Miroc_Dipteryx alata_bioclim_r24.tif
Dipteryx alata	24	domain	0.4170488	0.71875	0.892730713	enm_LGM_Miroc_Dipteryx alata_domain_r24.tif
Dipteryx alata	24	glm	-0.80651831	0.671875	0.839996338	enm_LGM_Miroc_Dipteryx alata_glm_r24.tif
Dipteryx alata	24	svm	0.79914462	0.8046875	0.929718018	enm_LGM_Miroc_Dipteryx alata_svm_r24.tif
Dipteryx alata	24	randomforest	0.4921	0.875	0.969268799	enm_LGM_Miroc_Dipteryx alata_randomforest_r24.tif
Dipteryx alata	25	bioclim	0.00323333	0.75	0.909362793	enm_LGM_Miroc_Dipteryx alata_bioclim_r25.tif
Dipteryx alata	25	domain	0.46047032	0.703125	0.90145874	enm_LGM_Miroc_Dipteryx alata_domain_r25.tif
Dipteryx alata	25	glm	-0.07353502	0.7421875	0.849212646	enm_LGM_Miroc_Dipteryx alata_glm_r25.tif
Dipteryx alata	25	svm	0.79219352	0.8046875	0.948822021	enm_LGM_Miroc_Dipteryx alata_svm_r25.tif
Dipteryx alata	25	randomforest	0.44145	0.7890625	0.957000732	enm_LGM_Miroc_Dipteryx alata_randomforest_r25.tif
Dipteryx alata	26	bioclim	0.00323333	0.796875	0.933929443	enm_LGM_Miroc_Dipteryx alata_bioclim_r26.tif
Dipteryx alata	26	domain	0.41086505	0.78125	0.915679932	enm_LGM_Miroc_Dipteryx alata_domain_r26.tif
Dipteryx alata	26	glm	-0.2807529	0.796875	0.888031006	enm_LGM_Miroc_Dipteryx alata_glm_r26.tif
Dipteryx alata	26	svm	0.73562357	0.8203125	0.962127686	enm_LGM_Miroc_Dipteryx alata_svm_r26.tif
Dipteryx alata	26	randomforest	0.43374286	0.828125	0.966949463	enm_LGM_Miroc_Dipteryx alata_randomforest_r26.tif
Dipteryx alata	27	bioclim	0.00323333	0.765625	0.923706055	enm_LGM_Miroc_Dipteryx alata_bioclim_r27.tif
Dipteryx alata	27	domain	0.39422976	0.71875	0.90020752	enm_LGM_Miroc_Dipteryx alata_domain_r27.tif
Dipteryx alata	27	glm	-0.02067588	0.75	0.86907959	enm_LGM_Miroc_Dipteryx alata_glm_r27.tif
Dipteryx alata	27	svm	0.75948489	0.796875	0.925476074	enm_LGM_Miroc_Dipteryx alata_svm_r27.tif
Dipteryx alata	27	randomforest	0.36139762	0.828125	0.957641602	enm_LGM_Miroc_Dipteryx alata_randomforest_r27.tif
Dipteryx alata	28	bioclim	0.00323333	0.78125	0.913574219	enm_LGM_Miroc_Dipteryx alata_bioclim_r28.tif
Dipteryx alata	28	domain	0.41587079	0.71875	0.90020752	enm_LGM_Miroc_Dipteryx alata_domain_r28.tif
Dipteryx alata	28	glm	-0.13126716	0.7421875	0.848144531	enm_LGM_Miroc_Dipteryx alata_glm_r28.tif
Dipteryx alata	28	svm	0.79169705	0.828125	0.958618164	enm_LGM_Miroc_Dipteryx alata_svm_r28.tif
Dipteryx alata	28	randomforest	0.56445873	0.828125	0.961914063	enm_LGM_Miroc_Dipteryx alata_randomforest_r28.tif
Dipteryx alata	29	bioclim	0.00323333	0.7890625	0.917510986	enm_LGM_Miroc_Dipteryx alata_bioclim_r29.tif
Dipteryx alata	29	domain	0.38923605	0.765625	0.925231934	enm_LGM_Miroc_Dipteryx alata_domain_r29.tif
Dipteryx alata	29	glm	-0.15470737	0.75	0.884155273	enm_LGM_Miroc_Dipteryx alata_glm_r29.tif
Dipteryx alata	29	svm	0.60492291	0.84375	0.964355469	enm_LGM_Miroc_Dipteryx alata_svm_r29.tif
Dipteryx alata	29	randomforest	0.39713333	0.8515625	0.967590332	enm_LGM_Miroc_Dipteryx alata_randomforest_r29.tif
Dipteryx alata	30	bioclim	0.00323333	0.7109375	0.892150879	enm_LGM_Miroc_Dipteryx alata_bioclim_r30.tif
Dipteryx alata	30	domain	0.47591124	0.6796875	0.867889404	enm_LGM_Miroc_Dipteryx alata_domain_r30.tif
Dipteryx alata	30	glm	0.16355474	0.7109375	0.823150635	enm_LGM_Miroc_Dipteryx alata_glm_r30.tif
Dipteryx alata	30	svm	0.8052665	0.796875	0.914581299	enm_LGM_Miroc_Dipteryx alata_svm_r30.tif
Dipteryx alata	30	randomforest	0.47046667	0.7890625	0.95993042	enm_LGM_Miroc_Dipteryx alata_randomforest_r30.tif
Dipteryx alata	31	bioclim	0.00323333	0.7734375	0.903076172	enm_LGM_Miroc_Dipteryx alata_bioclim_r31.tif
Dipteryx alata	31	domain	0.3731186	0.7578125	0.922332764	enm_LGM_Miroc_Dipteryx alata_domain_r31.tif
Dipteryx alata	31	glm	-0.2151423	0.7578125	0.86416626	enm_LGM_Miroc_Dipteryx alata_glm_r31.tif
Dipteryx alata	31	svm	0.71115112	0.8125	0.954498291	enm_LGM_Miroc_Dipteryx alata_svm_r31.tif
Dipteryx alata	31	randomforest	0.40375823	0.8125	0.959075928	enm_LGM_Miroc_Dipteryx alata_randomforest_r31.tif
Dipteryx alata	32	bioclim	0.00323333	0.8046875	0.925445557	enm_LGM_Miroc_Dipteryx alata_bioclim_r32.tif
Dipteryx alata	32	domain	0.44984004	0.7109375	0.899810791	enm_LGM_Miroc_Dipteryx alata_domain_r32.tif
Dipteryx alata	32	glm	-0.13409425	0.734375	0.842803955	enm_LGM_Miroc_Dipteryx alata_glm_r32.tif
Dipteryx alata	32	svm	0.79858731	0.828125	0.933746338	enm_LGM_Miroc_Dipteryx alata_svm_r32.tif
Dipteryx alata	32	randomforest	0.4213	0.859375	0.960296631	enm_LGM_Miroc_Dipteryx alata_randomforest_r32.tif
Dipteryx alata	33	bioclim	0.00323333	0.796875	0.917144775	enm_LGM_Miroc_Dipteryx alata_bioclim_r33.tif
Dipteryx alata	33	domain	0.36500781	0.7578125	0.914978027	enm_LGM_Miroc_Dipteryx alata_domain_r33.tif
Dipteryx alata	33	glm	-0.20000514	0.75	0.860717773	enm_LGM_Miroc_Dipteryx alata_glm_r33.tif
Dipteryx alata	33	svm	0.61994073	0.8203125	0.948913574	enm_LGM_Miroc_Dipteryx alata_svm_r33.tif
Dipteryx alata	33	randomforest	0.38668333	0.828125	0.970092773	enm_LGM_Miroc_Dipteryx alata_randomforest_r33.tif
Dipteryx alata	34	bioclim	0.00323333	0.7421875	0.906738281	enm_LGM_Miroc_Dipteryx alata_bioclim_r34.tif
Dipteryx alata	34	domain	0.4133985	0.6875	0.916168213	enm_LGM_Miroc_Dipteryx alata_domain_r34.tif
Dipteryx alata	34	glm	-0.03785918	0.7109375	0.844696045	enm_LGM_Miroc_Dipteryx alata_glm_r34.tif
Dipteryx alata	34	svm	0.7969921	0.828125	0.953460693	enm_LGM_Miroc_Dipteryx alata_svm_r34.tif
Dipteryx alata	34	randomforest	0.52005	0.7890625	0.951263428	enm_LGM_Miroc_Dipteryx alata_randomforest_r34.tif
Dipteryx alata	35	bioclim	0.00323333	0.75	0.900695801	enm_LGM_Miroc_Dipteryx alata_bioclim_r35.tif
Dipteryx alata	35	domain	0.41140524	0.71875	0.910766602	enm_LGM_Miroc_Dipteryx alata_domain_r35.tif
Dipteryx alata	35	glm	-0.16335827	0.75	0.887268066	enm_LGM_Miroc_Dipteryx alata_glm_r35.tif
Dipteryx alata	35	svm	0.76894412	0.796875	0.921936035	enm_LGM_Miroc_Dipteryx alata_svm_r35.tif
Dipteryx alata	35	randomforest	0.54655	0.8046875	0.957519531	enm_LGM_Miroc_Dipteryx alata_randomforest_r35.tif
Dipteryx alata	36	bioclim	0.00323333	0.7421875	0.911956787	enm_LGM_Miroc_Dipteryx alata_bioclim_r36.tif
Dipteryx alata	36	domain	0.35364032	0.7109375	0.909179688	enm_LGM_Miroc_Dipteryx alata_domain_r36.tif
Dipteryx alata	36	glm	-0.08050839	0.765625	0.878234863	enm_LGM_Miroc_Dipteryx alata_glm_r36.tif
Dipteryx alata	36	svm	0.82733894	0.828125	0.960388184	enm_LGM_Miroc_Dipteryx alata_svm_r36.tif
Dipteryx alata	36	randomforest	0.44483492	0.8203125	0.964477539	enm_LGM_Miroc_Dipteryx alata_randomforest_r36.tif
Dipteryx alata	37	bioclim	0.00323333	0.78125	0.925750732	enm_LGM_Miroc_Dipteryx alata_bioclim_r37.tif
Dipteryx alata	37	domain	0.44209895	0.7265625	0.90802002	enm_LGM_Miroc_Dipteryx alata_domain_r37.tif
Dipteryx alata	37	glm	-0.07545223	0.7109375	0.851135254	enm_LGM_Miroc_Dipteryx alata_glm_r37.tif
Dipteryx alata	37	svm	0.71684086	0.7890625	0.92199707	enm_LGM_Miroc_Dipteryx alata_svm_r37.tif
Dipteryx alata	37	randomforest	0.44705	0.8203125	0.954833984	enm_LGM_Miroc_Dipteryx alata_randomforest_r37.tif
Dipteryx alata	38	bioclim	0.00323333	0.7734375	0.92364502	enm_LGM_Miroc_Dipteryx alata_bioclim_r38.tif
Dipteryx alata	38	domain	0.48173457	0.7734375	0.928375244	enm_LGM_Miroc_Dipteryx alata_domain_r38.tif
Dipteryx alata	38	glm	-0.29296145	0.7578125	0.907501221	enm_LGM_Miroc_Dipteryx alata_glm_r38.tif
Dipteryx alata	38	svm	0.6108037	0.828125	0.962554932	enm_LGM_Miroc_Dipteryx alata_svm_r38.tif
Dipteryx alata	38	randomforest	0.48179502	0.8515625	0.976226807	enm_LGM_Miroc_Dipteryx alata_randomforest_r38.tif
Dipteryx alata	39	bioclim	0.00323333	0.7421875	0.905822754	enm_LGM_Miroc_Dipteryx alata_bioclim_r39.tif
Dipteryx alata	39	domain	0.38444804	0.7109375	0.912811279	enm_LGM_Miroc_Dipteryx alata_domain_r39.tif
Dipteryx alata	39	glm	-0.39049108	0.6953125	0.874420166	enm_LGM_Miroc_Dipteryx alata_glm_r39.tif
Dipteryx alata	39	svm	0.86742629	0.78125	0.921966553	enm_LGM_Miroc_Dipteryx alata_svm_r39.tif
Dipteryx alata	39	randomforest	0.54182302	0.8203125	0.956390381	enm_LGM_Miroc_Dipteryx alata_randomforest_r39.tif
Dipteryx alata	40	bioclim	0.00323333	0.765625	0.901550293	enm_LGM_Miroc_Dipteryx alata_bioclim_r40.tif
Dipteryx alata	40	domain	0.38056218	0.703125	0.893554688	enm_LGM_Miroc_Dipteryx alata_domain_r40.tif
Dipteryx alata	40	glm	-0.08701629	0.734375	0.851501465	enm_LGM_Miroc_Dipteryx alata_glm_r40.tif
Dipteryx alata	40	svm	0.79080114	0.78125	0.918212891	enm_LGM_Miroc_Dipteryx alata_svm_r40.tif
Dipteryx alata	40	randomforest	0.52075545	0.8125	0.952392578	enm_LGM_Miroc_Dipteryx alata_randomforest_r40.tif
Dipteryx alata	41	bioclim	0.00323333	0.7421875	0.90612793	enm_LGM_Miroc_Dipteryx alata_bioclim_r41.tif
Dipteryx alata	41	domain	0.29924387	0.734375	0.923736572	enm_LGM_Miroc_Dipteryx alata_domain_r41.tif
Dipteryx alata	41	glm	-0.2679622	0.734375	0.880340576	enm_LGM_Miroc_Dipteryx alata_glm_r41.tif
Dipteryx alata	41	svm	0.75401383	0.8046875	0.943084717	enm_LGM_Miroc_Dipteryx alata_svm_r41.tif
Dipteryx alata	41	randomforest	0.27256429	0.796875	0.953643799	enm_LGM_Miroc_Dipteryx alata_randomforest_r41.tif
Dipteryx alata	42	bioclim	0.0099	0.7578125	0.913970947	enm_LGM_Miroc_Dipteryx alata_bioclim_r42.tif
Dipteryx alata	42	domain	0.43728489	0.7421875	0.909851074	enm_LGM_Miroc_Dipteryx alata_domain_r42.tif
Dipteryx alata	42	glm	0.1912728	0.7421875	0.869140625	enm_LGM_Miroc_Dipteryx alata_glm_r42.tif
Dipteryx alata	42	svm	0.84299872	0.828125	0.956787109	enm_LGM_Miroc_Dipteryx alata_svm_r42.tif
Dipteryx alata	42	randomforest	0.49325	0.859375	0.973754883	enm_LGM_Miroc_Dipteryx alata_randomforest_r42.tif
Dipteryx alata	43	bioclim	0.00323333	0.7734375	0.914611816	enm_LGM_Miroc_Dipteryx alata_bioclim_r43.tif
Dipteryx alata	43	domain	0.37651188	0.734375	0.908813477	enm_LGM_Miroc_Dipteryx alata_domain_r43.tif
Dipteryx alata	43	glm	-0.58299431	0.703125	0.85748291	enm_LGM_Miroc_Dipteryx alata_glm_r43.tif
Dipteryx alata	43	svm	0.82643598	0.8125	0.953613281	enm_LGM_Miroc_Dipteryx alata_svm_r43.tif
Dipteryx alata	43	randomforest	0.28576667	0.8203125	0.967651367	enm_LGM_Miroc_Dipteryx alata_randomforest_r43.tif
Dipteryx alata	44	bioclim	0.0299	0.734375	0.892089844	enm_LGM_Miroc_Dipteryx alata_bioclim_r44.tif
Dipteryx alata	44	domain	0.50000934	0.7109375	0.909545898	enm_LGM_Miroc_Dipteryx alata_domain_r44.tif
Dipteryx alata	44	glm	-0.0368882	0.7265625	0.856811523	enm_LGM_Miroc_Dipteryx alata_glm_r44.tif
Dipteryx alata	44	svm	0.80997853	0.796875	0.929138184	enm_LGM_Miroc_Dipteryx alata_svm_r44.tif
Dipteryx alata	44	randomforest	0.50178333	0.8046875	0.952819824	enm_LGM_Miroc_Dipteryx alata_randomforest_r44.tif
Dipteryx alata	45	bioclim	0.0099	0.765625	0.906951904	enm_LGM_Miroc_Dipteryx alata_bioclim_r45.tif
Dipteryx alata	45	domain	0.42475787	0.7421875	0.911315918	enm_LGM_Miroc_Dipteryx alata_domain_r45.tif
Dipteryx alata	45	glm	-0.20342154	0.7421875	0.875183105	enm_LGM_Miroc_Dipteryx alata_glm_r45.tif
Dipteryx alata	45	svm	0.6040772	0.8125	0.946777344	enm_LGM_Miroc_Dipteryx alata_svm_r45.tif
Dipteryx alata	45	randomforest	0.37548333	0.828125	0.966369629	enm_LGM_Miroc_Dipteryx alata_randomforest_r45.tif
Dipteryx alata	46	bioclim	0.00323333	0.765625	0.904785156	enm_LGM_Miroc_Dipteryx alata_bioclim_r46.tif
Dipteryx alata	46	domain	0.41476415	0.78125	0.898864746	enm_LGM_Miroc_Dipteryx alata_domain_r46.tif
Dipteryx alata	46	glm	-0.140646	0.75	0.882446289	enm_LGM_Miroc_Dipteryx alata_glm_r46.tif
Dipteryx alata	46	svm	0.69087125	0.828125	0.95715332	enm_LGM_Miroc_Dipteryx alata_svm_r46.tif
Dipteryx alata	46	randomforest	0.4053	0.8359375	0.970825195	enm_LGM_Miroc_Dipteryx alata_randomforest_r46.tif
Dipteryx alata	47	bioclim	0.00323333	0.8046875	0.930877686	enm_LGM_Miroc_Dipteryx alata_bioclim_r47.tif
Dipteryx alata	47	domain	0.41839088	0.7421875	0.909973145	enm_LGM_Miroc_Dipteryx alata_domain_r47.tif
Dipteryx alata	47	glm	-0.12431843	0.7265625	0.864807129	enm_LGM_Miroc_Dipteryx alata_glm_r47.tif
Dipteryx alata	47	svm	0.82110969	0.8203125	0.94317627	enm_LGM_Miroc_Dipteryx alata_svm_r47.tif
Dipteryx alata	47	randomforest	0.43696667	0.859375	0.974975586	enm_LGM_Miroc_Dipteryx alata_randomforest_r47.tif
Dipteryx alata	48	bioclim	0.00323333	0.734375	0.888000488	enm_LGM_Miroc_Dipteryx alata_bioclim_r48.tif
Dipteryx alata	48	domain	0.41704224	0.703125	0.881988525	enm_LGM_Miroc_Dipteryx alata_domain_r48.tif
Dipteryx alata	48	glm	0.14977632	0.703125	0.850250244	enm_LGM_Miroc_Dipteryx alata_glm_r48.tif
Dipteryx alata	48	svm	0.71396404	0.7890625	0.931488037	enm_LGM_Miroc_Dipteryx alata_svm_r48.tif
Dipteryx alata	48	randomforest	0.32741667	0.7734375	0.946807861	enm_LGM_Miroc_Dipteryx alata_randomforest_r48.tif
Dipteryx alata	49	bioclim	0.00323333	0.71875	0.893676758	enm_LGM_Miroc_Dipteryx alata_bioclim_r49.tif
Dipteryx alata	49	domain	0.32856682	0.6953125	0.888397217	enm_LGM_Miroc_Dipteryx alata_domain_r49.tif
Dipteryx alata	49	glm	-0.20509471	0.7265625	0.855743408	enm_LGM_Miroc_Dipteryx alata_glm_r49.tif
Dipteryx alata	49	svm	0.79021526	0.7890625	0.931549072	enm_LGM_Miroc_Dipteryx alata_svm_r49.tif
Dipteryx alata	49	randomforest	0.66778333	0.765625	0.941864014	enm_LGM_Miroc_Dipteryx alata_randomforest_r49.tif
Dipteryx alata	50	bioclim	0.0099	0.703125	0.874267578	enm_LGM_Miroc_Dipteryx alata_bioclim_r50.tif
Dipteryx alata	50	domain	0.35036626	0.703125	0.87713623	enm_LGM_Miroc_Dipteryx alata_domain_r50.tif
Dipteryx alata	50	glm	-0.3184956	0.71875	0.868286133	enm_LGM_Miroc_Dipteryx alata_glm_r50.tif
Dipteryx alata	50	svm	0.81106294	0.7890625	0.944519043	enm_LGM_Miroc_Dipteryx alata_svm_r50.tif
Dipteryx alata	50	randomforest	0.41512857	0.75	0.949707031	enm_LGM_Miroc_Dipteryx alata_randomforest_r50.tif
Dipteryx alata	51	bioclim	0.00323333	0.75	0.90020752	enm_LGM_Miroc_Dipteryx alata_bioclim_r51.tif
Dipteryx alata	51	domain	0.39636847	0.7421875	0.894165039	enm_LGM_Miroc_Dipteryx alata_domain_r51.tif
Dipteryx alata	51	glm	0.11970369	0.703125	0.833312988	enm_LGM_Miroc_Dipteryx alata_glm_r51.tif
Dipteryx alata	51	svm	0.80084	0.8203125	0.928894043	enm_LGM_Miroc_Dipteryx alata_svm_r51.tif
Dipteryx alata	51	randomforest	0.632	0.8125	0.950866699	enm_LGM_Miroc_Dipteryx alata_randomforest_r51.tif
Dipteryx alata	52	bioclim	0.00323333	0.78125	0.919708252	enm_LGM_Miroc_Dipteryx alata_bioclim_r52.tif
Dipteryx alata	52	domain	0.38733656	0.7578125	0.91204834	enm_LGM_Miroc_Dipteryx alata_domain_r52.tif
Dipteryx alata	52	glm	-0.10359568	0.7578125	0.90234375	enm_LGM_Miroc_Dipteryx alata_glm_r52.tif
Dipteryx alata	52	svm	0.80410023	0.8359375	0.948974609	enm_LGM_Miroc_Dipteryx alata_svm_r52.tif
Dipteryx alata	52	randomforest	0.4625	0.84375	0.959960938	enm_LGM_Miroc_Dipteryx alata_randomforest_r52.tif
Dipteryx alata	53	bioclim	0.00323333	0.734375	0.898956299	enm_LGM_Miroc_Dipteryx alata_bioclim_r53.tif
Dipteryx alata	53	domain	0.43556934	0.71875	0.899047852	enm_LGM_Miroc_Dipteryx alata_domain_r53.tif
Dipteryx alata	53	glm	-0.21368139	0.6953125	0.860717773	enm_LGM_Miroc_Dipteryx alata_glm_r53.tif
Dipteryx alata	53	svm	0.69666822	0.796875	0.93182373	enm_LGM_Miroc_Dipteryx alata_svm_r53.tif
Dipteryx alata	53	randomforest	0.37849524	0.8046875	0.946655273	enm_LGM_Miroc_Dipteryx alata_randomforest_r53.tif
Dipteryx alata	54	bioclim	0.00323333	0.78125	0.936553955	enm_LGM_Miroc_Dipteryx alata_bioclim_r54.tif
Dipteryx alata	54	domain	0.40933874	0.71875	0.914764404	enm_LGM_Miroc_Dipteryx alata_domain_r54.tif
Dipteryx alata	54	glm	-0.12702253	0.734375	0.863494873	enm_LGM_Miroc_Dipteryx alata_glm_r54.tif
Dipteryx alata	54	svm	0.73231105	0.8125	0.946258545	enm_LGM_Miroc_Dipteryx alata_svm_r54.tif
Dipteryx alata	54	randomforest	0.48085833	0.859375	0.965667725	enm_LGM_Miroc_Dipteryx alata_randomforest_r54.tif
Dipteryx alata	55	bioclim	0.00323333	0.7734375	0.898468018	enm_LGM_Miroc_Dipteryx alata_bioclim_r55.tif
Dipteryx alata	55	domain	0.47448612	0.703125	0.900695801	enm_LGM_Miroc_Dipteryx alata_domain_r55.tif
Dipteryx alata	55	glm	0.02304921	0.734375	0.866333008	enm_LGM_Miroc_Dipteryx alata_glm_r55.tif
Dipteryx alata	55	svm	0.71504332	0.734375	0.908630371	enm_LGM_Miroc_Dipteryx alata_svm_r55.tif
Dipteryx alata	55	randomforest	0.50148929	0.8359375	0.955566406	enm_LGM_Miroc_Dipteryx alata_randomforest_r55.tif
Dipteryx alata	56	bioclim	0.00323333	0.6875	0.883209229	enm_LGM_Miroc_Dipteryx alata_bioclim_r56.tif
Dipteryx alata	56	domain	0.40600647	0.6796875	0.883331299	enm_LGM_Miroc_Dipteryx alata_domain_r56.tif
Dipteryx alata	56	glm	0.01282447	0.703125	0.865875244	enm_LGM_Miroc_Dipteryx alata_glm_r56.tif
Dipteryx alata	56	svm	0.65208605	0.765625	0.927215576	enm_LGM_Miroc_Dipteryx alata_svm_r56.tif
Dipteryx alata	56	randomforest	0.52818095	0.765625	0.938568115	enm_LGM_Miroc_Dipteryx alata_randomforest_r56.tif
Dipteryx alata	57	bioclim	0.00323333	0.7890625	0.921142578	enm_LGM_Miroc_Dipteryx alata_bioclim_r57.tif
Dipteryx alata	57	domain	0.42313784	0.78125	0.9296875	enm_LGM_Miroc_Dipteryx alata_domain_r57.tif
Dipteryx alata	57	glm	-0.12019084	0.7421875	0.870788574	enm_LGM_Miroc_Dipteryx alata_glm_r57.tif
Dipteryx alata	57	svm	0.73327956	0.8203125	0.947753906	enm_LGM_Miroc_Dipteryx alata_svm_r57.tif
Dipteryx alata	57	randomforest	0.37693333	0.890625	0.967590332	enm_LGM_Miroc_Dipteryx alata_randomforest_r57.tif
Dipteryx alata	58	bioclim	0.00323333	0.765625	0.926940918	enm_LGM_Miroc_Dipteryx alata_bioclim_r58.tif
Dipteryx alata	58	domain	0.4908126	0.75	0.931243896	enm_LGM_Miroc_Dipteryx alata_domain_r58.tif
Dipteryx alata	58	glm	-0.15144553	0.7421875	0.897735596	enm_LGM_Miroc_Dipteryx alata_glm_r58.tif
Dipteryx alata	58	svm	0.77293413	0.8515625	0.955657959	enm_LGM_Miroc_Dipteryx alata_svm_r58.tif
Dipteryx alata	58	randomforest	0.38723333	0.8359375	0.967132568	enm_LGM_Miroc_Dipteryx alata_randomforest_r58.tif
Dipteryx alata	59	bioclim	0.00323333	0.796875	0.921569824	enm_LGM_Miroc_Dipteryx alata_bioclim_r59.tif
Dipteryx alata	59	domain	0.36691945	0.7265625	0.907867432	enm_LGM_Miroc_Dipteryx alata_domain_r59.tif
Dipteryx alata	59	glm	0.20195938	0.71875	0.880401611	enm_LGM_Miroc_Dipteryx alata_glm_r59.tif
Dipteryx alata	59	svm	0.76137043	0.828125	0.945037842	enm_LGM_Miroc_Dipteryx alata_svm_r59.tif
Dipteryx alata	59	randomforest	0.44030714	0.8203125	0.965484619	enm_LGM_Miroc_Dipteryx alata_randomforest_r59.tif
Dipteryx alata	60	bioclim	0.00656667	0.796875	0.917388916	enm_LGM_Miroc_Dipteryx alata_bioclim_r60.tif
Dipteryx alata	60	domain	0.41351736	0.7734375	0.921783447	enm_LGM_Miroc_Dipteryx alata_domain_r60.tif
Dipteryx alata	60	glm	0.0617841	0.7734375	0.921600342	enm_LGM_Miroc_Dipteryx alata_glm_r60.tif
Dipteryx alata	60	svm	0.69386937	0.84375	0.942596436	enm_LGM_Miroc_Dipteryx alata_svm_r60.tif
Dipteryx alata	60	randomforest	0.4762869	0.859375	0.96194458	enm_LGM_Miroc_Dipteryx alata_randomforest_r60.tif
Dipteryx alata	61	bioclim	0.00323333	0.7578125	0.912750244	enm_LGM_Miroc_Dipteryx alata_bioclim_r61.tif
Dipteryx alata	61	domain	0.33818722	0.6953125	0.89541626	enm_LGM_Miroc_Dipteryx alata_domain_r61.tif
Dipteryx alata	61	glm	-0.5334756	0.7265625	0.850250244	enm_LGM_Miroc_Dipteryx alata_glm_r61.tif
Dipteryx alata	61	svm	0.80945128	0.7890625	0.92489624	enm_LGM_Miroc_Dipteryx alata_svm_r61.tif
Dipteryx alata	61	randomforest	0.40943333	0.796875	0.950469971	enm_LGM_Miroc_Dipteryx alata_randomforest_r61.tif
Dipteryx alata	62	bioclim	0.00656667	0.6953125	0.882476807	enm_LGM_Miroc_Dipteryx alata_bioclim_r62.tif
Dipteryx alata	62	domain	0.3673945	0.6875	0.86618042	enm_LGM_Miroc_Dipteryx alata_domain_r62.tif
Dipteryx alata	62	glm	-0.27217414	0.6640625	0.824188232	enm_LGM_Miroc_Dipteryx alata_glm_r62.tif
Dipteryx alata	62	svm	0.5411934	0.71875	0.9090271	enm_LGM_Miroc_Dipteryx alata_svm_r62.tif
Dipteryx alata	62	randomforest	0.49879004	0.765625	0.937957764	enm_LGM_Miroc_Dipteryx alata_randomforest_r62.tif
Dipteryx alata	63	bioclim	0.00323333	0.7578125	0.903442383	enm_LGM_Miroc_Dipteryx alata_bioclim_r63.tif
Dipteryx alata	63	domain	0.4399322	0.703125	0.894287109	enm_LGM_Miroc_Dipteryx alata_domain_r63.tif
Dipteryx alata	63	glm	0.13841722	0.671875	0.839233398	enm_LGM_Miroc_Dipteryx alata_glm_r63.tif
Dipteryx alata	63	svm	0.63003896	0.796875	0.91418457	enm_LGM_Miroc_Dipteryx alata_svm_r63.tif
Dipteryx alata	63	randomforest	0.4118	0.796875	0.940795898	enm_LGM_Miroc_Dipteryx alata_randomforest_r63.tif
Dipteryx alata	64	bioclim	0.00323333	0.7734375	0.886749268	enm_LGM_Miroc_Dipteryx alata_bioclim_r64.tif
Dipteryx alata	64	domain	0.46014618	0.734375	0.899108887	enm_LGM_Miroc_Dipteryx alata_domain_r64.tif
Dipteryx alata	64	glm	-0.08958033	0.6953125	0.835876465	enm_LGM_Miroc_Dipteryx alata_glm_r64.tif
Dipteryx alata	64	svm	0.73196194	0.7734375	0.909240723	enm_LGM_Miroc_Dipteryx alata_svm_r64.tif
Dipteryx alata	64	randomforest	0.38970476	0.796875	0.942993164	enm_LGM_Miroc_Dipteryx alata_randomforest_r64.tif
Dipteryx alata	65	bioclim	0.00323333	0.7890625	0.925079346	enm_LGM_Miroc_Dipteryx alata_bioclim_r65.tif
Dipteryx alata	65	domain	0.43724112	0.8046875	0.939666748	enm_LGM_Miroc_Dipteryx alata_domain_r65.tif
Dipteryx alata	65	glm	-0.78458326	0.7421875	0.882904053	enm_LGM_Miroc_Dipteryx alata_glm_r65.tif
Dipteryx alata	65	svm	0.68608133	0.8515625	0.954803467	enm_LGM_Miroc_Dipteryx alata_svm_r65.tif
Dipteryx alata	65	randomforest	0.43378333	0.8515625	0.965423584	enm_LGM_Miroc_Dipteryx alata_randomforest_r65.tif
Dipteryx alata	66	bioclim	0.0099	0.703125	0.897918701	enm_LGM_Miroc_Dipteryx alata_bioclim_r66.tif
Dipteryx alata	66	domain	0.41279511	0.671875	0.880493164	enm_LGM_Miroc_Dipteryx alata_domain_r66.tif
Dipteryx alata	66	glm	-0.15653877	0.6328125	0.825927734	enm_LGM_Miroc_Dipteryx alata_glm_r66.tif
Dipteryx alata	66	svm	0.82614246	0.7578125	0.920471191	enm_LGM_Miroc_Dipteryx alata_svm_r66.tif
Dipteryx alata	66	randomforest	0.54414394	0.796875	0.94744873	enm_LGM_Miroc_Dipteryx alata_randomforest_r66.tif
Dipteryx alata	67	bioclim	0.0099	0.7578125	0.898345947	enm_LGM_Miroc_Dipteryx alata_bioclim_r67.tif
Dipteryx alata	67	domain	0.36410426	0.6953125	0.890960693	enm_LGM_Miroc_Dipteryx alata_domain_r67.tif
Dipteryx alata	67	glm	-0.8467021	0.6484375	0.840545654	enm_LGM_Miroc_Dipteryx alata_glm_r67.tif
Dipteryx alata	67	svm	0.74614701	0.7734375	0.922332764	enm_LGM_Miroc_Dipteryx alata_svm_r67.tif
Dipteryx alata	67	randomforest	0.57006667	0.8125	0.956268311	enm_LGM_Miroc_Dipteryx alata_randomforest_r67.tif
Dipteryx alata	68	bioclim	0.00323333	0.734375	0.884460449	enm_LGM_Miroc_Dipteryx alata_bioclim_r68.tif
Dipteryx alata	68	domain	0.41557527	0.71875	0.894226074	enm_LGM_Miroc_Dipteryx alata_domain_r68.tif
Dipteryx alata	68	glm	-0.3281979	0.6796875	0.84197998	enm_LGM_Miroc_Dipteryx alata_glm_r68.tif
Dipteryx alata	68	svm	0.58709876	0.734375	0.89642334	enm_LGM_Miroc_Dipteryx alata_svm_r68.tif
Dipteryx alata	68	randomforest	0.40421746	0.7734375	0.937805176	enm_LGM_Miroc_Dipteryx alata_randomforest_r68.tif
Dipteryx alata	69	bioclim	0.0099	0.7734375	0.911529541	enm_LGM_Miroc_Dipteryx alata_bioclim_r69.tif
Dipteryx alata	69	domain	0.45171127	0.734375	0.90612793	enm_LGM_Miroc_Dipteryx alata_domain_r69.tif
Dipteryx alata	69	glm	-0.17347938	0.7109375	0.87487793	enm_LGM_Miroc_Dipteryx alata_glm_r69.tif
Dipteryx alata	69	svm	0.66568844	0.796875	0.950012207	enm_LGM_Miroc_Dipteryx alata_svm_r69.tif
Dipteryx alata	69	randomforest	0.44468333	0.8671875	0.965881348	enm_LGM_Miroc_Dipteryx alata_randomforest_r69.tif
Dipteryx alata	70	bioclim	0.00323333	0.7890625	0.909515381	enm_LGM_Miroc_Dipteryx alata_bioclim_r70.tif
Dipteryx alata	70	domain	0.46049721	0.7578125	0.904205322	enm_LGM_Miroc_Dipteryx alata_domain_r70.tif
Dipteryx alata	70	glm	0.12539102	0.7734375	0.888824463	enm_LGM_Miroc_Dipteryx alata_glm_r70.tif
Dipteryx alata	70	svm	0.75219303	0.8203125	0.932220459	enm_LGM_Miroc_Dipteryx alata_svm_r70.tif
Dipteryx alata	70	randomforest	0.48685	0.78125	0.949798584	enm_LGM_Miroc_Dipteryx alata_randomforest_r70.tif
Dipteryx alata	71	bioclim	0.00323333	0.7578125	0.903564453	enm_LGM_Miroc_Dipteryx alata_bioclim_r71.tif
Dipteryx alata	71	domain	0.33892936	0.703125	0.892059326	enm_LGM_Miroc_Dipteryx alata_domain_r71.tif
Dipteryx alata	71	glm	-0.23667695	0.7265625	0.85848999	enm_LGM_Miroc_Dipteryx alata_glm_r71.tif
Dipteryx alata	71	svm	0.85101301	0.796875	0.931976318	enm_LGM_Miroc_Dipteryx alata_svm_r71.tif
Dipteryx alata	71	randomforest	0.46206429	0.8046875	0.951019287	enm_LGM_Miroc_Dipteryx alata_randomforest_r71.tif
Dipteryx alata	72	bioclim	0.0299	0.7421875	0.902801514	enm_LGM_Miroc_Dipteryx alata_bioclim_r72.tif
Dipteryx alata	72	domain	0.46419897	0.6953125	0.893463135	enm_LGM_Miroc_Dipteryx alata_domain_r72.tif
Dipteryx alata	72	glm	0.01271433	0.734375	0.838348389	enm_LGM_Miroc_Dipteryx alata_glm_r72.tif
Dipteryx alata	72	svm	0.80401593	0.796875	0.931060791	enm_LGM_Miroc_Dipteryx alata_svm_r72.tif
Dipteryx alata	72	randomforest	0.58191667	0.8046875	0.960784912	enm_LGM_Miroc_Dipteryx alata_randomforest_r72.tif
Dipteryx alata	73	bioclim	0.00323333	0.7265625	0.88092041	enm_LGM_Miroc_Dipteryx alata_bioclim_r73.tif
Dipteryx alata	73	domain	0.44651641	0.6953125	0.868408203	enm_LGM_Miroc_Dipteryx alata_domain_r73.tif
Dipteryx alata	73	glm	-0.01648751	0.6953125	0.841369629	enm_LGM_Miroc_Dipteryx alata_glm_r73.tif
Dipteryx alata	73	svm	0.84604365	0.765625	0.919799805	enm_LGM_Miroc_Dipteryx alata_svm_r73.tif
Dipteryx alata	73	randomforest	0.5834	0.7734375	0.941772461	enm_LGM_Miroc_Dipteryx alata_randomforest_r73.tif
Dipteryx alata	74	bioclim	0.00323333	0.7890625	0.923248291	enm_LGM_Miroc_Dipteryx alata_bioclim_r74.tif
Dipteryx alata	74	domain	0.43263667	0.75	0.927307129	enm_LGM_Miroc_Dipteryx alata_domain_r74.tif
Dipteryx alata	74	glm	-0.2477382	0.7421875	0.875549316	enm_LGM_Miroc_Dipteryx alata_glm_r74.tif
Dipteryx alata	74	svm	0.66501965	0.84375	0.946228027	enm_LGM_Miroc_Dipteryx alata_svm_r74.tif
Dipteryx alata	74	randomforest	0.52053333	0.8359375	0.957336426	enm_LGM_Miroc_Dipteryx alata_randomforest_r74.tif
Dipteryx alata	75	bioclim	0.00323333	0.6953125	0.899597168	enm_LGM_Miroc_Dipteryx alata_bioclim_r75.tif
Dipteryx alata	75	domain	0.39767522	0.671875	0.878051758	enm_LGM_Miroc_Dipteryx alata_domain_r75.tif
Dipteryx alata	75	glm	0.03709522	0.7109375	0.830078125	enm_LGM_Miroc_Dipteryx alata_glm_r75.tif
Dipteryx alata	75	svm	0.86597756	0.7734375	0.937194824	enm_LGM_Miroc_Dipteryx alata_svm_r75.tif
Dipteryx alata	75	randomforest	0.38095	0.765625	0.944091797	enm_LGM_Miroc_Dipteryx alata_randomforest_r75.tif
Dipteryx alata	76	bioclim	0.00323333	0.78125	0.899749756	enm_LGM_Miroc_Dipteryx alata_bioclim_r76.tif
Dipteryx alata	76	domain	0.37782576	0.7265625	0.88684082	enm_LGM_Miroc_Dipteryx alata_domain_r76.tif
Dipteryx alata	76	glm	0.04383783	0.7578125	0.882141113	enm_LGM_Miroc_Dipteryx alata_glm_r76.tif
Dipteryx alata	76	svm	0.83786112	0.8046875	0.942199707	enm_LGM_Miroc_Dipteryx alata_svm_r76.tif
Dipteryx alata	76	randomforest	0.44682024	0.84375	0.960571289	enm_LGM_Miroc_Dipteryx alata_randomforest_r76.tif
Dipteryx alata	77	bioclim	0.00323333	0.796875	0.926116943	enm_LGM_Miroc_Dipteryx alata_bioclim_r77.tif
Dipteryx alata	77	domain	0.35188899	0.7890625	0.928924561	enm_LGM_Miroc_Dipteryx alata_domain_r77.tif
Dipteryx alata	77	glm	-0.62079579	0.8046875	0.897979736	enm_LGM_Miroc_Dipteryx alata_glm_r77.tif
Dipteryx alata	77	svm	0.50867385	0.828125	0.947174072	enm_LGM_Miroc_Dipteryx alata_svm_r77.tif
Dipteryx alata	77	randomforest	0.48592381	0.8359375	0.966766357	enm_LGM_Miroc_Dipteryx alata_randomforest_r77.tif
Dipteryx alata	78	bioclim	0.00323333	0.796875	0.914916992	enm_LGM_Miroc_Dipteryx alata_bioclim_r78.tif
Dipteryx alata	78	domain	0.41349599	0.7421875	0.912078857	enm_LGM_Miroc_Dipteryx alata_domain_r78.tif
Dipteryx alata	78	glm	-0.04178166	0.7578125	0.876190186	enm_LGM_Miroc_Dipteryx alata_glm_r78.tif
Dipteryx alata	78	svm	0.77655785	0.84375	0.957550049	enm_LGM_Miroc_Dipteryx alata_svm_r78.tif
Dipteryx alata	78	randomforest	0.54904524	0.8515625	0.972808838	enm_LGM_Miroc_Dipteryx alata_randomforest_r78.tif
Dipteryx alata	79	bioclim	0.00323333	0.671875	0.845916748	enm_LGM_Miroc_Dipteryx alata_bioclim_r79.tif
Dipteryx alata	79	domain	0.37809047	0.6171875	0.831512451	enm_LGM_Miroc_Dipteryx alata_domain_r79.tif
Dipteryx alata	79	glm	-0.59334604	0.6640625	0.796722412	enm_LGM_Miroc_Dipteryx alata_glm_r79.tif
Dipteryx alata	79	svm	0.82297337	0.6953125	0.899078369	enm_LGM_Miroc_Dipteryx alata_svm_r79.tif
Dipteryx alata	79	randomforest	0.51493333	0.765625	0.924713135	enm_LGM_Miroc_Dipteryx alata_randomforest_r79.tif
Dipteryx alata	80	bioclim	0.00323333	0.8203125	0.933502197	enm_LGM_Miroc_Dipteryx alata_bioclim_r80.tif
Dipteryx alata	80	domain	0.43070511	0.75	0.914215088	enm_LGM_Miroc_Dipteryx alata_domain_r80.tif
Dipteryx alata	80	glm	0.07863045	0.7578125	0.868255615	enm_LGM_Miroc_Dipteryx alata_glm_r80.tif
Dipteryx alata	80	svm	0.67687808	0.796875	0.943206787	enm_LGM_Miroc_Dipteryx alata_svm_r80.tif
Dipteryx alata	80	randomforest	0.6153631	0.828125	0.969696045	enm_LGM_Miroc_Dipteryx alata_randomforest_r80.tif
Dipteryx alata	81	bioclim	0.00323333	0.765625	0.911743164	enm_LGM_Miroc_Dipteryx alata_bioclim_r81.tif
Dipteryx alata	81	domain	0.43946948	0.7265625	0.906494141	enm_LGM_Miroc_Dipteryx alata_domain_r81.tif
Dipteryx alata	81	glm	-0.18831135	0.734375	0.855407715	enm_LGM_Miroc_Dipteryx alata_glm_r81.tif
Dipteryx alata	81	svm	0.75023014	0.8046875	0.949951172	enm_LGM_Miroc_Dipteryx alata_svm_r81.tif
Dipteryx alata	81	randomforest	0.40913333	0.8125	0.956115723	enm_LGM_Miroc_Dipteryx alata_randomforest_r81.tif
Dipteryx alata	82	bioclim	0.00323333	0.8125	0.925964355	enm_LGM_Miroc_Dipteryx alata_bioclim_r82.tif
Dipteryx alata	82	domain	0.42884079	0.7421875	0.920410156	enm_LGM_Miroc_Dipteryx alata_domain_r82.tif
Dipteryx alata	82	glm	-0.13657959	0.75	0.880065918	enm_LGM_Miroc_Dipteryx alata_glm_r82.tif
Dipteryx alata	82	svm	0.86217607	0.8515625	0.963867188	enm_LGM_Miroc_Dipteryx alata_svm_r82.tif
Dipteryx alata	82	randomforest	0.50225	0.875	0.975769043	enm_LGM_Miroc_Dipteryx alata_randomforest_r82.tif
Dipteryx alata	83	bioclim	0.00323333	0.7578125	0.901519775	enm_LGM_Miroc_Dipteryx alata_bioclim_r83.tif
Dipteryx alata	83	domain	0.46456304	0.6953125	0.887573242	enm_LGM_Miroc_Dipteryx alata_domain_r83.tif
Dipteryx alata	83	glm	0.12433703	0.6875	0.865539551	enm_LGM_Miroc_Dipteryx alata_glm_r83.tif
Dipteryx alata	83	svm	0.68001337	0.796875	0.924987793	enm_LGM_Miroc_Dipteryx alata_svm_r83.tif
Dipteryx alata	83	randomforest	0.47074048	0.8359375	0.959106445	enm_LGM_Miroc_Dipteryx alata_randomforest_r83.tif
Dipteryx alata	84	bioclim	0.00323333	0.75	0.907318115	enm_LGM_Miroc_Dipteryx alata_bioclim_r84.tif
Dipteryx alata	84	domain	0.4506606	0.7265625	0.919342041	enm_LGM_Miroc_Dipteryx alata_domain_r84.tif
Dipteryx alata	84	glm	-0.32885402	0.71875	0.865936279	enm_LGM_Miroc_Dipteryx alata_glm_r84.tif
Dipteryx alata	84	svm	0.7430037	0.7890625	0.937225342	enm_LGM_Miroc_Dipteryx alata_svm_r84.tif
Dipteryx alata	84	randomforest	0.44235238	0.8046875	0.954071045	enm_LGM_Miroc_Dipteryx alata_randomforest_r84.tif
Dipteryx alata	85	bioclim	0.00323333	0.75	0.899902344	enm_LGM_Miroc_Dipteryx alata_bioclim_r85.tif
Dipteryx alata	85	domain	0.40163511	0.7421875	0.89944458	enm_LGM_Miroc_Dipteryx alata_domain_r85.tif
Dipteryx alata	85	glm	-0.62520348	0.703125	0.850860596	enm_LGM_Miroc_Dipteryx alata_glm_r85.tif
Dipteryx alata	85	svm	0.58377072	0.796875	0.95022583	enm_LGM_Miroc_Dipteryx alata_svm_r85.tif
Dipteryx alata	85	randomforest	0.59498571	0.828125	0.964691162	enm_LGM_Miroc_Dipteryx alata_randomforest_r85.tif
Dipteryx alata	86	bioclim	0.00323333	0.7109375	0.892547607	enm_LGM_Miroc_Dipteryx alata_bioclim_r86.tif
Dipteryx alata	86	domain	0.37263884	0.703125	0.872375488	enm_LGM_Miroc_Dipteryx alata_domain_r86.tif
Dipteryx alata	86	glm	0.02406491	0.6953125	0.832275391	enm_LGM_Miroc_Dipteryx alata_glm_r86.tif
Dipteryx alata	86	svm	0.62709306	0.7421875	0.926269531	enm_LGM_Miroc_Dipteryx alata_svm_r86.tif
Dipteryx alata	86	randomforest	0.477	0.78125	0.946655273	enm_LGM_Miroc_Dipteryx alata_randomforest_r86.tif
Dipteryx alata	87	bioclim	0.00323333	0.765625	0.892822266	enm_LGM_Miroc_Dipteryx alata_bioclim_r87.tif
Dipteryx alata	87	domain	0.37196797	0.75	0.875244141	enm_LGM_Miroc_Dipteryx alata_domain_r87.tif
Dipteryx alata	87	glm	-0.26994912	0.7265625	0.852478027	enm_LGM_Miroc_Dipteryx alata_glm_r87.tif
Dipteryx alata	87	svm	0.67752391	0.7890625	0.930969238	enm_LGM_Miroc_Dipteryx alata_svm_r87.tif
Dipteryx alata	87	randomforest	0.33131667	0.796875	0.953674316	enm_LGM_Miroc_Dipteryx alata_randomforest_r87.tif
Dipteryx alata	88	bioclim	0.00323333	0.7265625	0.896820068	enm_LGM_Miroc_Dipteryx alata_bioclim_r88.tif
Dipteryx alata	88	domain	0.44201551	0.703125	0.897918701	enm_LGM_Miroc_Dipteryx alata_domain_r88.tif
Dipteryx alata	88	glm	-0.06220852	0.75	0.87600708	enm_LGM_Miroc_Dipteryx alata_glm_r88.tif
Dipteryx alata	88	svm	0.80762735	0.7578125	0.932281494	enm_LGM_Miroc_Dipteryx alata_svm_r88.tif
Dipteryx alata	88	randomforest	0.50360952	0.8046875	0.96005249	enm_LGM_Miroc_Dipteryx alata_randomforest_r88.tif
Dipteryx alata	89	bioclim	0.00323333	0.7265625	0.890167236	enm_LGM_Miroc_Dipteryx alata_bioclim_r89.tif
Dipteryx alata	89	domain	0.48949554	0.6875	0.88659668	enm_LGM_Miroc_Dipteryx alata_domain_r89.tif
Dipteryx alata	89	glm	0.12220902	0.65625	0.848327637	enm_LGM_Miroc_Dipteryx alata_glm_r89.tif
Dipteryx alata	89	svm	0.82503914	0.75	0.917785645	enm_LGM_Miroc_Dipteryx alata_svm_r89.tif
Dipteryx alata	89	randomforest	0.48255714	0.7734375	0.942138672	enm_LGM_Miroc_Dipteryx alata_randomforest_r89.tif
Dipteryx alata	90	bioclim	0.00323333	0.734375	0.912994385	enm_LGM_Miroc_Dipteryx alata_bioclim_r90.tif
Dipteryx alata	90	domain	0.41074586	0.71875	0.905944824	enm_LGM_Miroc_Dipteryx alata_domain_r90.tif
Dipteryx alata	90	glm	-0.6664644	0.7109375	0.83807373	enm_LGM_Miroc_Dipteryx alata_glm_r90.tif
Dipteryx alata	90	svm	0.67457366	0.7421875	0.930419922	enm_LGM_Miroc_Dipteryx alata_svm_r90.tif
Dipteryx alata	90	randomforest	0.35409405	0.796875	0.953613281	enm_LGM_Miroc_Dipteryx alata_randomforest_r90.tif
Dipteryx alata	91	bioclim	0.00323333	0.796875	0.907775879	enm_LGM_Miroc_Dipteryx alata_bioclim_r91.tif
Dipteryx alata	91	domain	0.37794128	0.71875	0.901885986	enm_LGM_Miroc_Dipteryx alata_domain_r91.tif
Dipteryx alata	91	glm	-0.17111624	0.7265625	0.863494873	enm_LGM_Miroc_Dipteryx alata_glm_r91.tif
Dipteryx alata	91	svm	0.59698254	0.765625	0.932403564	enm_LGM_Miroc_Dipteryx alata_svm_r91.tif
Dipteryx alata	91	randomforest	0.47673095	0.84375	0.95413208	enm_LGM_Miroc_Dipteryx alata_randomforest_r91.tif
Dipteryx alata	92	bioclim	0.0099	0.8046875	0.926055908	enm_LGM_Miroc_Dipteryx alata_bioclim_r92.tif
Dipteryx alata	92	domain	0.33540714	0.734375	0.905151367	enm_LGM_Miroc_Dipteryx alata_domain_r92.tif
Dipteryx alata	92	glm	-0.78363306	0.7421875	0.868225098	enm_LGM_Miroc_Dipteryx alata_glm_r92.tif
Dipteryx alata	92	svm	0.7368934	0.796875	0.937561035	enm_LGM_Miroc_Dipteryx alata_svm_r92.tif
Dipteryx alata	92	randomforest	0.48585238	0.8359375	0.967529297	enm_LGM_Miroc_Dipteryx alata_randomforest_r92.tif
Dipteryx alata	93	bioclim	0.00323333	0.71875	0.912536621	enm_LGM_Miroc_Dipteryx alata_bioclim_r93.tif
Dipteryx alata	93	domain	0.46161578	0.65625	0.895080566	enm_LGM_Miroc_Dipteryx alata_domain_r93.tif
Dipteryx alata	93	glm	-0.83795453	0.65625	0.842163086	enm_LGM_Miroc_Dipteryx alata_glm_r93.tif
Dipteryx alata	93	svm	0.77339237	0.7578125	0.922546387	enm_LGM_Miroc_Dipteryx alata_svm_r93.tif
Dipteryx alata	93	randomforest	0.45042222	0.7734375	0.949401855	enm_LGM_Miroc_Dipteryx alata_randomforest_r93.tif
Dipteryx alata	94	bioclim	0.00323333	0.671875	0.869140625	enm_LGM_Miroc_Dipteryx alata_bioclim_r94.tif
Dipteryx alata	94	domain	0.41598071	0.65625	0.849761963	enm_LGM_Miroc_Dipteryx alata_domain_r94.tif
Dipteryx alata	94	glm	0.1979713	0.703125	0.826324463	enm_LGM_Miroc_Dipteryx alata_glm_r94.tif
Dipteryx alata	94	svm	0.83390675	0.796875	0.921844482	enm_LGM_Miroc_Dipteryx alata_svm_r94.tif
Dipteryx alata	94	randomforest	0.44878333	0.78125	0.943145752	enm_LGM_Miroc_Dipteryx alata_randomforest_r94.tif
Dipteryx alata	95	bioclim	0.00323333	0.828125	0.933502197	enm_LGM_Miroc_Dipteryx alata_bioclim_r95.tif
Dipteryx alata	95	domain	0.43625288	0.7578125	0.924194336	enm_LGM_Miroc_Dipteryx alata_domain_r95.tif
Dipteryx alata	95	glm	-0.93284312	0.734375	0.858276367	enm_LGM_Miroc_Dipteryx alata_glm_r95.tif
Dipteryx alata	95	svm	0.6982318	0.8203125	0.960205078	enm_LGM_Miroc_Dipteryx alata_svm_r95.tif
Dipteryx alata	95	randomforest	0.48047619	0.859375	0.976928711	enm_LGM_Miroc_Dipteryx alata_randomforest_r95.tif
Dipteryx alata	96	bioclim	0.00323333	0.78125	0.936981201	enm_LGM_Miroc_Dipteryx alata_bioclim_r96.tif
Dipteryx alata	96	domain	0.47180976	0.7578125	0.933776855	enm_LGM_Miroc_Dipteryx alata_domain_r96.tif
Dipteryx alata	96	glm	-0.59496258	0.6953125	0.843566895	enm_LGM_Miroc_Dipteryx alata_glm_r96.tif
Dipteryx alata	96	svm	0.78408514	0.8125	0.950012207	enm_LGM_Miroc_Dipteryx alata_svm_r96.tif
Dipteryx alata	96	randomforest	0.50687976	0.8203125	0.962219238	enm_LGM_Miroc_Dipteryx alata_randomforest_r96.tif
Dipteryx alata	97	bioclim	0.00323333	0.75	0.917633057	enm_LGM_Miroc_Dipteryx alata_bioclim_r97.tif
Dipteryx alata	97	domain	0.44721859	0.71875	0.903594971	enm_LGM_Miroc_Dipteryx alata_domain_r97.tif
Dipteryx alata	97	glm	0.02032767	0.7578125	0.855865479	enm_LGM_Miroc_Dipteryx alata_glm_r97.tif
Dipteryx alata	97	svm	0.77112347	0.8125	0.92855835	enm_LGM_Miroc_Dipteryx alata_svm_r97.tif
Dipteryx alata	97	randomforest	0.51865	0.8515625	0.958953857	enm_LGM_Miroc_Dipteryx alata_randomforest_r97.tif
Dipteryx alata	98	bioclim	0.0099	0.7578125	0.893585205	enm_LGM_Miroc_Dipteryx alata_bioclim_r98.tif
Dipteryx alata	98	domain	0.37262309	0.71875	0.88394165	enm_LGM_Miroc_Dipteryx alata_domain_r98.tif
Dipteryx alata	98	glm	7.06E-05	0.7421875	0.869049072	enm_LGM_Miroc_Dipteryx alata_glm_r98.tif
Dipteryx alata	98	svm	0.58348764	0.7734375	0.925445557	enm_LGM_Miroc_Dipteryx alata_svm_r98.tif
Dipteryx alata	98	randomforest	0.35258333	0.796875	0.941986084	enm_LGM_Miroc_Dipteryx alata_randomforest_r98.tif
Dipteryx alata	99	bioclim	0.00323333	0.796875	0.897033691	enm_LGM_Miroc_Dipteryx alata_bioclim_r99.tif
Dipteryx alata	99	domain	0.41595359	0.7890625	0.916625977	enm_LGM_Miroc_Dipteryx alata_domain_r99.tif
Dipteryx alata	99	glm	0.14687503	0.78125	0.893676758	enm_LGM_Miroc_Dipteryx alata_glm_r99.tif
Dipteryx alata	99	svm	0.5570189	0.8125	0.927612305	enm_LGM_Miroc_Dipteryx alata_svm_r99.tif
Dipteryx alata	99	randomforest	0.45338929	0.8515625	0.960144043	enm_LGM_Miroc_Dipteryx alata_randomforest_r99.tif
Dipteryx alata	100	bioclim	0.00323333	0.6953125	0.874755859	enm_LGM_Miroc_Dipteryx alata_bioclim_r100.tif
Dipteryx alata	100	domain	0.3868639	0.65625	0.866668701	enm_LGM_Miroc_Dipteryx alata_domain_r100.tif
Dipteryx alata	100	glm	0.16039129	0.6640625	0.834442139	enm_LGM_Miroc_Dipteryx alata_glm_r100.tif
Dipteryx alata	100	svm	0.80275032	0.75	0.926300049	enm_LGM_Miroc_Dipteryx alata_svm_r100.tif
Dipteryx alata	100	randomforest	0.37563333	0.7421875	0.940765381	enm_LGM_Miroc_Dipteryx alata_randomforest_r100.tif
Dipteryx alata	1	bioclim	0.00323333	0.75	0.91003418	enm_LGM_MPI_Dipteryx alata_bioclim_r01.tif
Dipteryx alata	1	domain	0.43187437	0.7265625	0.915893555	enm_LGM_MPI_Dipteryx alata_domain_r01.tif
Dipteryx alata	1	glm	-0.36968253	0.703125	0.871765137	enm_LGM_MPI_Dipteryx alata_glm_r01.tif
Dipteryx alata	1	svm	0.67299914	0.828125	0.956420898	enm_LGM_MPI_Dipteryx alata_svm_r01.tif
Dipteryx alata	1	randomforest	0.56326548	0.8515625	0.958068848	enm_LGM_MPI_Dipteryx alata_randomforest_r01.tif
Dipteryx alata	2	bioclim	0.0099	0.8125	0.946258545	enm_LGM_MPI_Dipteryx alata_bioclim_r02.tif
Dipteryx alata	2	domain	0.48735719	0.7578125	0.926177979	enm_LGM_MPI_Dipteryx alata_domain_r02.tif
Dipteryx alata	2	glm	0.51387708	0.703125	0.86026001	enm_LGM_MPI_Dipteryx alata_glm_r02.tif
Dipteryx alata	2	svm	0.66687641	0.8359375	0.955413818	enm_LGM_MPI_Dipteryx alata_svm_r02.tif
Dipteryx alata	2	randomforest	0.5476369	0.890625	0.975616455	enm_LGM_MPI_Dipteryx alata_randomforest_r02.tif
Dipteryx alata	3	bioclim	0.0099	0.828125	0.934906006	enm_LGM_MPI_Dipteryx alata_bioclim_r03.tif
Dipteryx alata	3	domain	0.46836293	0.75	0.922698975	enm_LGM_MPI_Dipteryx alata_domain_r03.tif
Dipteryx alata	3	glm	-0.37535157	0.6796875	0.857147217	enm_LGM_MPI_Dipteryx alata_glm_r03.tif
Dipteryx alata	3	svm	0.60176715	0.859375	0.963409424	enm_LGM_MPI_Dipteryx alata_svm_r03.tif
Dipteryx alata	3	randomforest	0.39641905	0.859375	0.970245361	enm_LGM_MPI_Dipteryx alata_randomforest_r03.tif
Dipteryx alata	4	bioclim	0.0099	0.7265625	0.90020752	enm_LGM_MPI_Dipteryx alata_bioclim_r04.tif
Dipteryx alata	4	domain	0.46559357	0.703125	0.899627686	enm_LGM_MPI_Dipteryx alata_domain_r04.tif
Dipteryx alata	4	glm	0.01035995	0.6875	0.857513428	enm_LGM_MPI_Dipteryx alata_glm_r04.tif
Dipteryx alata	4	svm	0.3843709	0.796875	0.945220947	enm_LGM_MPI_Dipteryx alata_svm_r04.tif
Dipteryx alata	4	randomforest	0.37623333	0.8125	0.960601807	enm_LGM_MPI_Dipteryx alata_randomforest_r04.tif
Dipteryx alata	5	bioclim	0.0099	0.828125	0.927337646	enm_LGM_MPI_Dipteryx alata_bioclim_r05.tif
Dipteryx alata	5	domain	0.4845694	0.734375	0.922821045	enm_LGM_MPI_Dipteryx alata_domain_r05.tif
Dipteryx alata	5	glm	0.25050475	0.6796875	0.815826416	enm_LGM_MPI_Dipteryx alata_glm_r05.tif
Dipteryx alata	5	svm	0.65954994	0.8046875	0.943572998	enm_LGM_MPI_Dipteryx alata_svm_r05.tif
Dipteryx alata	5	randomforest	0.31988333	0.859375	0.966583252	enm_LGM_MPI_Dipteryx alata_randomforest_r05.tif
Dipteryx alata	6	bioclim	0.00323333	0.7890625	0.927154541	enm_LGM_MPI_Dipteryx alata_bioclim_r06.tif
Dipteryx alata	6	domain	0.48887375	0.7109375	0.921722412	enm_LGM_MPI_Dipteryx alata_domain_r06.tif
Dipteryx alata	6	glm	-0.77041017	0.609375	0.822845459	enm_LGM_MPI_Dipteryx alata_glm_r06.tif
Dipteryx alata	6	svm	0.64613338	0.796875	0.945831299	enm_LGM_MPI_Dipteryx alata_svm_r06.tif
Dipteryx alata	6	randomforest	0.4849	0.8046875	0.967254639	enm_LGM_MPI_Dipteryx alata_randomforest_r06.tif
Dipteryx alata	7	bioclim	0.0099	0.75	0.930450439	enm_LGM_MPI_Dipteryx alata_bioclim_r07.tif
Dipteryx alata	7	domain	0.57038334	0.6796875	0.914215088	enm_LGM_MPI_Dipteryx alata_domain_r07.tif
Dipteryx alata	7	glm	0.05208545	0.65625	0.839874268	enm_LGM_MPI_Dipteryx alata_glm_r07.tif
Dipteryx alata	7	svm	0.76044935	0.765625	0.928253174	enm_LGM_MPI_Dipteryx alata_svm_r07.tif
Dipteryx alata	7	randomforest	0.53772857	0.8125	0.956573486	enm_LGM_MPI_Dipteryx alata_randomforest_r07.tif
Dipteryx alata	8	bioclim	0.00323333	0.7890625	0.92565918	enm_LGM_MPI_Dipteryx alata_bioclim_r08.tif
Dipteryx alata	8	domain	0.5225815	0.703125	0.92175293	enm_LGM_MPI_Dipteryx alata_domain_r08.tif
Dipteryx alata	8	glm	-0.68694118	0.625	0.826049805	enm_LGM_MPI_Dipteryx alata_glm_r08.tif
Dipteryx alata	8	svm	0.64610612	0.796875	0.952758789	enm_LGM_MPI_Dipteryx alata_svm_r08.tif
Dipteryx alata	8	randomforest	0.44709762	0.8515625	0.969848633	enm_LGM_MPI_Dipteryx alata_randomforest_r08.tif
Dipteryx alata	9	bioclim	0.00323333	0.7890625	0.913269043	enm_LGM_MPI_Dipteryx alata_bioclim_r09.tif
Dipteryx alata	9	domain	0.46073234	0.765625	0.936157227	enm_LGM_MPI_Dipteryx alata_domain_r09.tif
Dipteryx alata	9	glm	0.0871163	0.671875	0.871398926	enm_LGM_MPI_Dipteryx alata_glm_r09.tif
Dipteryx alata	9	svm	0.68732643	0.8046875	0.952575684	enm_LGM_MPI_Dipteryx alata_svm_r09.tif
Dipteryx alata	9	randomforest	0.42636667	0.8359375	0.964904785	enm_LGM_MPI_Dipteryx alata_randomforest_r09.tif
Dipteryx alata	10	bioclim	0.00323333	0.8203125	0.931243896	enm_LGM_MPI_Dipteryx alata_bioclim_r10.tif
Dipteryx alata	10	domain	0.48968713	0.7734375	0.941894531	enm_LGM_MPI_Dipteryx alata_domain_r10.tif
Dipteryx alata	10	glm	-0.37113353	0.6875	0.866577148	enm_LGM_MPI_Dipteryx alata_glm_r10.tif
Dipteryx alata	10	svm	0.4832284	0.828125	0.962158203	enm_LGM_MPI_Dipteryx alata_svm_r10.tif
Dipteryx alata	10	randomforest	0.39265	0.875	0.976745605	enm_LGM_MPI_Dipteryx alata_randomforest_r10.tif
Dipteryx alata	11	bioclim	0.00323333	0.7734375	0.936279297	enm_LGM_MPI_Dipteryx alata_bioclim_r11.tif
Dipteryx alata	11	domain	0.47071666	0.7265625	0.928405762	enm_LGM_MPI_Dipteryx alata_domain_r11.tif
Dipteryx alata	11	glm	0.36975259	0.6796875	0.866577148	enm_LGM_MPI_Dipteryx alata_glm_r11.tif
Dipteryx alata	11	svm	0.77692258	0.859375	0.965637207	enm_LGM_MPI_Dipteryx alata_svm_r11.tif
Dipteryx alata	11	randomforest	0.35736667	0.828125	0.965454102	enm_LGM_MPI_Dipteryx alata_randomforest_r11.tif
Dipteryx alata	12	bioclim	0.0099	0.796875	0.927490234	enm_LGM_MPI_Dipteryx alata_bioclim_r12.tif
Dipteryx alata	12	domain	0.48587761	0.78125	0.922058105	enm_LGM_MPI_Dipteryx alata_domain_r12.tif
Dipteryx alata	12	glm	-0.99894958	0.640625	0.829956055	enm_LGM_MPI_Dipteryx alata_glm_r12.tif
Dipteryx alata	12	svm	0.60252451	0.828125	0.929260254	enm_LGM_MPI_Dipteryx alata_svm_r12.tif
Dipteryx alata	12	randomforest	0.40983333	0.8515625	0.95904541	enm_LGM_MPI_Dipteryx alata_randomforest_r12.tif
Dipteryx alata	13	bioclim	0.00323333	0.75	0.901641846	enm_LGM_MPI_Dipteryx alata_bioclim_r13.tif
Dipteryx alata	13	domain	0.46017258	0.7109375	0.911773682	enm_LGM_MPI_Dipteryx alata_domain_r13.tif
Dipteryx alata	13	glm	-0.68106949	0.6640625	0.826446533	enm_LGM_MPI_Dipteryx alata_glm_r13.tif
Dipteryx alata	13	svm	0.81246365	0.765625	0.924957275	enm_LGM_MPI_Dipteryx alata_svm_r13.tif
Dipteryx alata	13	randomforest	0.46331667	0.796875	0.945281982	enm_LGM_MPI_Dipteryx alata_randomforest_r13.tif
Dipteryx alata	14	bioclim	0.00323333	0.765625	0.931152344	enm_LGM_MPI_Dipteryx alata_bioclim_r14.tif
Dipteryx alata	14	domain	0.48561791	0.75	0.927429199	enm_LGM_MPI_Dipteryx alata_domain_r14.tif
Dipteryx alata	14	glm	0.42641079	0.6640625	0.855102539	enm_LGM_MPI_Dipteryx alata_glm_r14.tif
Dipteryx alata	14	svm	0.84967157	0.8046875	0.962097168	enm_LGM_MPI_Dipteryx alata_svm_r14.tif
Dipteryx alata	14	randomforest	0.70594524	0.796875	0.963012695	enm_LGM_MPI_Dipteryx alata_randomforest_r14.tif
Dipteryx alata	15	bioclim	0.00323333	0.7421875	0.919128418	enm_LGM_MPI_Dipteryx alata_bioclim_r15.tif
Dipteryx alata	15	domain	0.48971285	0.6953125	0.910858154	enm_LGM_MPI_Dipteryx alata_domain_r15.tif
Dipteryx alata	15	glm	-0.39656109	0.6640625	0.817474365	enm_LGM_MPI_Dipteryx alata_glm_r15.tif
Dipteryx alata	15	svm	0.7681716	0.8203125	0.937652588	enm_LGM_MPI_Dipteryx alata_svm_r15.tif
Dipteryx alata	15	randomforest	0.49986667	0.8359375	0.964752197	enm_LGM_MPI_Dipteryx alata_randomforest_r15.tif
Dipteryx alata	16	bioclim	0.0099	0.7578125	0.908477783	enm_LGM_MPI_Dipteryx alata_bioclim_r16.tif
Dipteryx alata	16	domain	0.45898033	0.765625	0.926269531	enm_LGM_MPI_Dipteryx alata_domain_r16.tif
Dipteryx alata	16	glm	-1.14890549	0.625	0.844299316	enm_LGM_MPI_Dipteryx alata_glm_r16.tif
Dipteryx alata	16	svm	0.51212548	0.8125	0.925354004	enm_LGM_MPI_Dipteryx alata_svm_r16.tif
Dipteryx alata	16	randomforest	0.51415	0.8203125	0.951843262	enm_LGM_MPI_Dipteryx alata_randomforest_r16.tif
Dipteryx alata	17	bioclim	0.00323333	0.75	0.913848877	enm_LGM_MPI_Dipteryx alata_bioclim_r17.tif
Dipteryx alata	17	domain	0.44855219	0.7109375	0.91305542	enm_LGM_MPI_Dipteryx alata_domain_r17.tif
Dipteryx alata	17	glm	0.16784079	0.671875	0.833465576	enm_LGM_MPI_Dipteryx alata_glm_r17.tif
Dipteryx alata	17	svm	0.74246763	0.7734375	0.921783447	enm_LGM_MPI_Dipteryx alata_svm_r17.tif
Dipteryx alata	17	randomforest	0.40416667	0.828125	0.949432373	enm_LGM_MPI_Dipteryx alata_randomforest_r17.tif
Dipteryx alata	18	bioclim	0.00323333	0.8046875	0.926116943	enm_LGM_MPI_Dipteryx alata_bioclim_r18.tif
Dipteryx alata	18	domain	0.4882094	0.7734375	0.934387207	enm_LGM_MPI_Dipteryx alata_domain_r18.tif
Dipteryx alata	18	glm	0.15443994	0.6484375	0.829589844	enm_LGM_MPI_Dipteryx alata_glm_r18.tif
Dipteryx alata	18	svm	0.84931612	0.7890625	0.937316895	enm_LGM_MPI_Dipteryx alata_svm_r18.tif
Dipteryx alata	18	randomforest	0.60601667	0.7890625	0.944702148	enm_LGM_MPI_Dipteryx alata_randomforest_r18.tif
Dipteryx alata	19	bioclim	0.00323333	0.828125	0.934570313	enm_LGM_MPI_Dipteryx alata_bioclim_r19.tif
Dipteryx alata	19	domain	0.41940816	0.75	0.929321289	enm_LGM_MPI_Dipteryx alata_domain_r19.tif
Dipteryx alata	19	glm	0.25942468	0.703125	0.868530273	enm_LGM_MPI_Dipteryx alata_glm_r19.tif
Dipteryx alata	19	svm	0.71235663	0.8359375	0.953491211	enm_LGM_MPI_Dipteryx alata_svm_r19.tif
Dipteryx alata	19	randomforest	0.40771548	0.875	0.968200684	enm_LGM_MPI_Dipteryx alata_randomforest_r19.tif
Dipteryx alata	20	bioclim	0.00323333	0.7265625	0.89465332	enm_LGM_MPI_Dipteryx alata_bioclim_r20.tif
Dipteryx alata	20	domain	0.45100365	0.7265625	0.899108887	enm_LGM_MPI_Dipteryx alata_domain_r20.tif
Dipteryx alata	20	glm	-0.26257312	0.703125	0.850769043	enm_LGM_MPI_Dipteryx alata_glm_r20.tif
Dipteryx alata	20	svm	0.81053781	0.8125	0.939025879	enm_LGM_MPI_Dipteryx alata_svm_r20.tif
Dipteryx alata	20	randomforest	0.41286667	0.84375	0.95916748	enm_LGM_MPI_Dipteryx alata_randomforest_r20.tif
Dipteryx alata	21	bioclim	0.0099	0.8671875	0.953033447	enm_LGM_MPI_Dipteryx alata_bioclim_r21.tif
Dipteryx alata	21	domain	0.4875875	0.7734375	0.938049316	enm_LGM_MPI_Dipteryx alata_domain_r21.tif
Dipteryx alata	21	glm	0.20320542	0.7109375	0.842163086	enm_LGM_MPI_Dipteryx alata_glm_r21.tif
Dipteryx alata	21	svm	0.84747241	0.890625	0.972717285	enm_LGM_MPI_Dipteryx alata_svm_r21.tif
Dipteryx alata	21	randomforest	0.33435	0.8203125	0.973876953	enm_LGM_MPI_Dipteryx alata_randomforest_r21.tif
Dipteryx alata	22	bioclim	0.0099	0.7890625	0.93548584	enm_LGM_MPI_Dipteryx alata_bioclim_r22.tif
Dipteryx alata	22	domain	0.48915692	0.765625	0.928314209	enm_LGM_MPI_Dipteryx alata_domain_r22.tif
Dipteryx alata	22	glm	0.23264414	0.671875	0.837677002	enm_LGM_MPI_Dipteryx alata_glm_r22.tif
Dipteryx alata	22	svm	0.70386438	0.8046875	0.945343018	enm_LGM_MPI_Dipteryx alata_svm_r22.tif
Dipteryx alata	22	randomforest	0.46713333	0.8125	0.962554932	enm_LGM_MPI_Dipteryx alata_randomforest_r22.tif
Dipteryx alata	23	bioclim	0.0099	0.828125	0.942657471	enm_LGM_MPI_Dipteryx alata_bioclim_r23.tif
Dipteryx alata	23	domain	0.47574966	0.78125	0.933837891	enm_LGM_MPI_Dipteryx alata_domain_r23.tif
Dipteryx alata	23	glm	-0.47031235	0.703125	0.871398926	enm_LGM_MPI_Dipteryx alata_glm_r23.tif
Dipteryx alata	23	svm	0.4930622	0.84375	0.955322266	enm_LGM_MPI_Dipteryx alata_svm_r23.tif
Dipteryx alata	23	randomforest	0.32316667	0.859375	0.970397949	enm_LGM_MPI_Dipteryx alata_randomforest_r23.tif
Dipteryx alata	24	bioclim	0.00656667	0.75	0.927612305	enm_LGM_MPI_Dipteryx alata_bioclim_r24.tif
Dipteryx alata	24	domain	0.41500376	0.6484375	0.903869629	enm_LGM_MPI_Dipteryx alata_domain_r24.tif
Dipteryx alata	24	glm	-0.11601459	0.6796875	0.831604004	enm_LGM_MPI_Dipteryx alata_glm_r24.tif
Dipteryx alata	24	svm	0.76082283	0.8203125	0.94354248	enm_LGM_MPI_Dipteryx alata_svm_r24.tif
Dipteryx alata	24	randomforest	0.36226667	0.8125	0.956054688	enm_LGM_MPI_Dipteryx alata_randomforest_r24.tif
Dipteryx alata	25	bioclim	0.00323333	0.7734375	0.932434082	enm_LGM_MPI_Dipteryx alata_bioclim_r25.tif
Dipteryx alata	25	domain	0.45613452	0.6875	0.900909424	enm_LGM_MPI_Dipteryx alata_domain_r25.tif
Dipteryx alata	25	glm	0.35645311	0.71875	0.853485107	enm_LGM_MPI_Dipteryx alata_glm_r25.tif
Dipteryx alata	25	svm	0.82430521	0.8046875	0.951812744	enm_LGM_MPI_Dipteryx alata_svm_r25.tif
Dipteryx alata	25	randomforest	0.37806667	0.828125	0.965118408	enm_LGM_MPI_Dipteryx alata_randomforest_r25.tif
Dipteryx alata	26	bioclim	0.0099	0.7421875	0.902862549	enm_LGM_MPI_Dipteryx alata_bioclim_r26.tif
Dipteryx alata	26	domain	0.47003055	0.6640625	0.890930176	enm_LGM_MPI_Dipteryx alata_domain_r26.tif
Dipteryx alata	26	glm	-0.56765892	0.6640625	0.84588623	enm_LGM_MPI_Dipteryx alata_glm_r26.tif
Dipteryx alata	26	svm	0.48281356	0.7578125	0.928405762	enm_LGM_MPI_Dipteryx alata_svm_r26.tif
Dipteryx alata	26	randomforest	0.29731667	0.8203125	0.949523926	enm_LGM_MPI_Dipteryx alata_randomforest_r26.tif
Dipteryx alata	27	bioclim	0.0099	0.78125	0.909515381	enm_LGM_MPI_Dipteryx alata_bioclim_r27.tif
Dipteryx alata	27	domain	0.51353328	0.734375	0.922576904	enm_LGM_MPI_Dipteryx alata_domain_r27.tif
Dipteryx alata	27	glm	-0.27930734	0.6953125	0.860076904	enm_LGM_MPI_Dipteryx alata_glm_r27.tif
Dipteryx alata	27	svm	0.49344141	0.8046875	0.94833374	enm_LGM_MPI_Dipteryx alata_svm_r27.tif
Dipteryx alata	27	randomforest	0.30153333	0.8125	0.959442139	enm_LGM_MPI_Dipteryx alata_randomforest_r27.tif
Dipteryx alata	28	bioclim	0.00323333	0.7578125	0.926361084	enm_LGM_MPI_Dipteryx alata_bioclim_r28.tif
Dipteryx alata	28	domain	0.48570734	0.7109375	0.900634766	enm_LGM_MPI_Dipteryx alata_domain_r28.tif
Dipteryx alata	28	glm	0.71526208	0.625	0.854431152	enm_LGM_MPI_Dipteryx alata_glm_r28.tif
Dipteryx alata	28	svm	0.79336458	0.8046875	0.933227539	enm_LGM_MPI_Dipteryx alata_svm_r28.tif
Dipteryx alata	28	randomforest	0.40199802	0.796875	0.952453613	enm_LGM_MPI_Dipteryx alata_randomforest_r28.tif
Dipteryx alata	29	bioclim	0.0099	0.734375	0.91217041	enm_LGM_MPI_Dipteryx alata_bioclim_r29.tif
Dipteryx alata	29	domain	0.30128208	0.6796875	0.903259277	enm_LGM_MPI_Dipteryx alata_domain_r29.tif
Dipteryx alata	29	glm	0.40789786	0.65625	0.860900879	enm_LGM_MPI_Dipteryx alata_glm_r29.tif
Dipteryx alata	29	svm	0.57681264	0.796875	0.939697266	enm_LGM_MPI_Dipteryx alata_svm_r29.tif
Dipteryx alata	29	randomforest	0.39648333	0.78125	0.952087402	enm_LGM_MPI_Dipteryx alata_randomforest_r29.tif
Dipteryx alata	30	bioclim	0.0099	0.7890625	0.935760498	enm_LGM_MPI_Dipteryx alata_bioclim_r30.tif
Dipteryx alata	30	domain	0.40680961	0.7265625	0.920257568	enm_LGM_MPI_Dipteryx alata_domain_r30.tif
Dipteryx alata	30	glm	-0.97660786	0.6796875	0.854095459	enm_LGM_MPI_Dipteryx alata_glm_r30.tif
Dipteryx alata	30	svm	0.83403354	0.8203125	0.95199585	enm_LGM_MPI_Dipteryx alata_svm_r30.tif
Dipteryx alata	30	randomforest	0.60463333	0.8359375	0.968170166	enm_LGM_MPI_Dipteryx alata_randomforest_r30.tif
Dipteryx alata	31	bioclim	0.0099	0.78125	0.932067871	enm_LGM_MPI_Dipteryx alata_bioclim_r31.tif
Dipteryx alata	31	domain	0.48624172	0.7109375	0.928527832	enm_LGM_MPI_Dipteryx alata_domain_r31.tif
Dipteryx alata	31	glm	0.39560449	0.6796875	0.858276367	enm_LGM_MPI_Dipteryx alata_glm_r31.tif
Dipteryx alata	31	svm	0.52487649	0.7890625	0.953369141	enm_LGM_MPI_Dipteryx alata_svm_r31.tif
Dipteryx alata	31	randomforest	0.35533333	0.7734375	0.955078125	enm_LGM_MPI_Dipteryx alata_randomforest_r31.tif
Dipteryx alata	32	bioclim	0.0099	0.828125	0.937713623	enm_LGM_MPI_Dipteryx alata_bioclim_r32.tif
Dipteryx alata	32	domain	0.47579703	0.734375	0.921630859	enm_LGM_MPI_Dipteryx alata_domain_r32.tif
Dipteryx alata	32	glm	-0.58126585	0.6328125	0.815490723	enm_LGM_MPI_Dipteryx alata_glm_r32.tif
Dipteryx alata	32	svm	0.65338392	0.796875	0.928527832	enm_LGM_MPI_Dipteryx alata_svm_r32.tif
Dipteryx alata	32	randomforest	0.33743333	0.8125	0.958312988	enm_LGM_MPI_Dipteryx alata_randomforest_r32.tif
Dipteryx alata	33	bioclim	0.01323333	0.8046875	0.935668945	enm_LGM_MPI_Dipteryx alata_bioclim_r33.tif
Dipteryx alata	33	domain	0.46157637	0.734375	0.931549072	enm_LGM_MPI_Dipteryx alata_domain_r33.tif
Dipteryx alata	33	glm	-0.89807054	0.6953125	0.832244873	enm_LGM_MPI_Dipteryx alata_glm_r33.tif
Dipteryx alata	33	svm	0.76183495	0.828125	0.945343018	enm_LGM_MPI_Dipteryx alata_svm_r33.tif
Dipteryx alata	33	randomforest	0.47961667	0.8125	0.965362549	enm_LGM_MPI_Dipteryx alata_randomforest_r33.tif
Dipteryx alata	34	bioclim	0.0099	0.7109375	0.900146484	enm_LGM_MPI_Dipteryx alata_bioclim_r34.tif
Dipteryx alata	34	domain	0.51247395	0.671875	0.886779785	enm_LGM_MPI_Dipteryx alata_domain_r34.tif
Dipteryx alata	34	glm	0.24007475	0.6171875	0.812805176	enm_LGM_MPI_Dipteryx alata_glm_r34.tif
Dipteryx alata	34	svm	0.7397207	0.8125	0.929382324	enm_LGM_MPI_Dipteryx alata_svm_r34.tif
Dipteryx alata	34	randomforest	0.36953333	0.796875	0.955383301	enm_LGM_MPI_Dipteryx alata_randomforest_r34.tif
Dipteryx alata	35	bioclim	0.00323333	0.7421875	0.901977539	enm_LGM_MPI_Dipteryx alata_bioclim_r35.tif
Dipteryx alata	35	domain	0.46143613	0.6953125	0.904968262	enm_LGM_MPI_Dipteryx alata_domain_r35.tif
Dipteryx alata	35	glm	-0.02580657	0.6875	0.854614258	enm_LGM_MPI_Dipteryx alata_glm_r35.tif
Dipteryx alata	35	svm	0.79355023	0.8046875	0.944335938	enm_LGM_MPI_Dipteryx alata_svm_r35.tif
Dipteryx alata	35	randomforest	0.47455	0.8203125	0.963684082	enm_LGM_MPI_Dipteryx alata_randomforest_r35.tif
Dipteryx alata	36	bioclim	0.00323333	0.78125	0.921936035	enm_LGM_MPI_Dipteryx alata_bioclim_r36.tif
Dipteryx alata	36	domain	0.4767505	0.734375	0.912384033	enm_LGM_MPI_Dipteryx alata_domain_r36.tif
Dipteryx alata	36	glm	-0.28154404	0.7265625	0.877227783	enm_LGM_MPI_Dipteryx alata_glm_r36.tif
Dipteryx alata	36	svm	0.48141765	0.8046875	0.937408447	enm_LGM_MPI_Dipteryx alata_svm_r36.tif
Dipteryx alata	36	randomforest	0.35406667	0.8203125	0.96005249	enm_LGM_MPI_Dipteryx alata_randomforest_r36.tif
Dipteryx alata	37	bioclim	0.00323333	0.78125	0.940734863	enm_LGM_MPI_Dipteryx alata_bioclim_r37.tif
Dipteryx alata	37	domain	0.46987523	0.7109375	0.928253174	enm_LGM_MPI_Dipteryx alata_domain_r37.tif
Dipteryx alata	37	glm	-0.44018587	0.6796875	0.866729736	enm_LGM_MPI_Dipteryx alata_glm_r37.tif
Dipteryx alata	37	svm	0.82148097	0.8203125	0.962371826	enm_LGM_MPI_Dipteryx alata_svm_r37.tif
Dipteryx alata	37	randomforest	0.3818254	0.84375	0.971282959	enm_LGM_MPI_Dipteryx alata_randomforest_r37.tif
Dipteryx alata	38	bioclim	0.0099	0.7734375	0.914245605	enm_LGM_MPI_Dipteryx alata_bioclim_r38.tif
Dipteryx alata	38	domain	0.51178703	0.734375	0.918518066	enm_LGM_MPI_Dipteryx alata_domain_r38.tif
Dipteryx alata	38	glm	-0.57025669	0.640625	0.856628418	enm_LGM_MPI_Dipteryx alata_glm_r38.tif
Dipteryx alata	38	svm	0.46693806	0.7890625	0.932678223	enm_LGM_MPI_Dipteryx alata_svm_r38.tif
Dipteryx alata	38	randomforest	0.39065	0.8359375	0.960266113	enm_LGM_MPI_Dipteryx alata_randomforest_r38.tif
Dipteryx alata	39	bioclim	0.00323333	0.8046875	0.93536377	enm_LGM_MPI_Dipteryx alata_bioclim_r39.tif
Dipteryx alata	39	domain	0.49115569	0.75	0.931091309	enm_LGM_MPI_Dipteryx alata_domain_r39.tif
Dipteryx alata	39	glm	0.06551805	0.6875	0.846313477	enm_LGM_MPI_Dipteryx alata_glm_r39.tif
Dipteryx alata	39	svm	0.72923749	0.8359375	0.953125	enm_LGM_MPI_Dipteryx alata_svm_r39.tif
Dipteryx alata	39	randomforest	0.6506381	0.84375	0.963867188	enm_LGM_MPI_Dipteryx alata_randomforest_r39.tif
Dipteryx alata	40	bioclim	0.0099	0.796875	0.930664063	enm_LGM_MPI_Dipteryx alata_bioclim_r40.tif
Dipteryx alata	40	domain	0.54670718	0.7265625	0.92376709	enm_LGM_MPI_Dipteryx alata_domain_r40.tif
Dipteryx alata	40	glm	-0.64636953	0.6328125	0.83026123	enm_LGM_MPI_Dipteryx alata_glm_r40.tif
Dipteryx alata	40	svm	0.87664368	0.7734375	0.943481445	enm_LGM_MPI_Dipteryx alata_svm_r40.tif
Dipteryx alata	40	randomforest	0.44108333	0.78125	0.96307373	enm_LGM_MPI_Dipteryx alata_randomforest_r40.tif
Dipteryx alata	41	bioclim	0.00323333	0.8125	0.949157715	enm_LGM_MPI_Dipteryx alata_bioclim_r41.tif
Dipteryx alata	41	domain	0.45318059	0.71875	0.922027588	enm_LGM_MPI_Dipteryx alata_domain_r41.tif
Dipteryx alata	41	glm	-0.60614295	0.6875	0.850189209	enm_LGM_MPI_Dipteryx alata_glm_r41.tif
Dipteryx alata	41	svm	0.79501959	0.8515625	0.96963501	enm_LGM_MPI_Dipteryx alata_svm_r41.tif
Dipteryx alata	41	randomforest	0.32446667	0.859375	0.9715271	enm_LGM_MPI_Dipteryx alata_randomforest_r41.tif
Dipteryx alata	42	bioclim	0.00323333	0.734375	0.907409668	enm_LGM_MPI_Dipteryx alata_bioclim_r42.tif
Dipteryx alata	42	domain	0.48378167	0.7421875	0.899597168	enm_LGM_MPI_Dipteryx alata_domain_r42.tif
Dipteryx alata	42	glm	-0.17962751	0.6875	0.856140137	enm_LGM_MPI_Dipteryx alata_glm_r42.tif
Dipteryx alata	42	svm	0.59174305	0.8203125	0.9375	enm_LGM_MPI_Dipteryx alata_svm_r42.tif
Dipteryx alata	42	randomforest	0.4738	0.8203125	0.956604004	enm_LGM_MPI_Dipteryx alata_randomforest_r42.tif
Dipteryx alata	43	bioclim	0.0099	0.828125	0.940979004	enm_LGM_MPI_Dipteryx alata_bioclim_r43.tif
Dipteryx alata	43	domain	0.47980045	0.7890625	0.937774658	enm_LGM_MPI_Dipteryx alata_domain_r43.tif
Dipteryx alata	43	glm	-0.92580023	0.6875	0.869720459	enm_LGM_MPI_Dipteryx alata_glm_r43.tif
Dipteryx alata	43	svm	0.77694047	0.828125	0.9503479	enm_LGM_MPI_Dipteryx alata_svm_r43.tif
Dipteryx alata	43	randomforest	0.29318333	0.8359375	0.975616455	enm_LGM_MPI_Dipteryx alata_randomforest_r43.tif
Dipteryx alata	44	bioclim	0.02323333	0.78125	0.930053711	enm_LGM_MPI_Dipteryx alata_bioclim_r44.tif
Dipteryx alata	44	domain	0.48516777	0.734375	0.916625977	enm_LGM_MPI_Dipteryx alata_domain_r44.tif
Dipteryx alata	44	glm	-0.7491085	0.65625	0.83013916	enm_LGM_MPI_Dipteryx alata_glm_r44.tif
Dipteryx alata	44	svm	0.56280792	0.7890625	0.931213379	enm_LGM_MPI_Dipteryx alata_svm_r44.tif
Dipteryx alata	44	randomforest	0.37395	0.828125	0.956054688	enm_LGM_MPI_Dipteryx alata_randomforest_r44.tif
Dipteryx alata	45	bioclim	0.00323333	0.8046875	0.930755615	enm_LGM_MPI_Dipteryx alata_bioclim_r45.tif
Dipteryx alata	45	domain	0.469166	0.7265625	0.919342041	enm_LGM_MPI_Dipteryx alata_domain_r45.tif
Dipteryx alata	45	glm	-0.9136384	0.6796875	0.841400146	enm_LGM_MPI_Dipteryx alata_glm_r45.tif
Dipteryx alata	45	svm	0.7316914	0.8203125	0.948638916	enm_LGM_MPI_Dipteryx alata_svm_r45.tif
Dipteryx alata	45	randomforest	0.38216667	0.8359375	0.960418701	enm_LGM_MPI_Dipteryx alata_randomforest_r45.tif
Dipteryx alata	46	bioclim	0.00656667	0.75	0.916625977	enm_LGM_MPI_Dipteryx alata_bioclim_r46.tif
Dipteryx alata	46	domain	0.47394229	0.703125	0.908935547	enm_LGM_MPI_Dipteryx alata_domain_r46.tif
Dipteryx alata	46	glm	0.16879747	0.6640625	0.866210938	enm_LGM_MPI_Dipteryx alata_glm_r46.tif
Dipteryx alata	46	svm	0.3972295	0.8046875	0.944519043	enm_LGM_MPI_Dipteryx alata_svm_r46.tif
Dipteryx alata	46	randomforest	0.48422222	0.8359375	0.96496582	enm_LGM_MPI_Dipteryx alata_randomforest_r46.tif
Dipteryx alata	47	bioclim	0.0099	0.796875	0.925994873	enm_LGM_MPI_Dipteryx alata_bioclim_r47.tif
Dipteryx alata	47	domain	0.51211425	0.7421875	0.92376709	enm_LGM_MPI_Dipteryx alata_domain_r47.tif
Dipteryx alata	47	glm	-0.2966852	0.6328125	0.840576172	enm_LGM_MPI_Dipteryx alata_glm_r47.tif
Dipteryx alata	47	svm	0.740126	0.8046875	0.948547363	enm_LGM_MPI_Dipteryx alata_svm_r47.tif
Dipteryx alata	47	randomforest	0.30820238	0.8125	0.958068848	enm_LGM_MPI_Dipteryx alata_randomforest_r47.tif
Dipteryx alata	48	bioclim	0.00323333	0.7734375	0.915130615	enm_LGM_MPI_Dipteryx alata_bioclim_r48.tif
Dipteryx alata	48	domain	0.50727897	0.6484375	0.889068604	enm_LGM_MPI_Dipteryx alata_domain_r48.tif
Dipteryx alata	48	glm	-0.14772098	0.6015625	0.835296631	enm_LGM_MPI_Dipteryx alata_glm_r48.tif
Dipteryx alata	48	svm	0.66808646	0.7421875	0.939544678	enm_LGM_MPI_Dipteryx alata_svm_r48.tif
Dipteryx alata	48	randomforest	0.29955	0.8046875	0.962310791	enm_LGM_MPI_Dipteryx alata_randomforest_r48.tif
Dipteryx alata	49	bioclim	0.00323333	0.8125	0.950256348	enm_LGM_MPI_Dipteryx alata_bioclim_r49.tif
Dipteryx alata	49	domain	0.57604756	0.7421875	0.943511963	enm_LGM_MPI_Dipteryx alata_domain_r49.tif
Dipteryx alata	49	glm	-0.93657804	0.671875	0.861114502	enm_LGM_MPI_Dipteryx alata_glm_r49.tif
Dipteryx alata	49	svm	0.82562916	0.859375	0.96383667	enm_LGM_MPI_Dipteryx alata_svm_r49.tif
Dipteryx alata	49	randomforest	0.36856667	0.84375	0.972625732	enm_LGM_MPI_Dipteryx alata_randomforest_r49.tif
Dipteryx alata	50	bioclim	0.0099	0.7890625	0.927886963	enm_LGM_MPI_Dipteryx alata_bioclim_r50.tif
Dipteryx alata	50	domain	0.4775072	0.7890625	0.936889648	enm_LGM_MPI_Dipteryx alata_domain_r50.tif
Dipteryx alata	50	glm	-0.73883601	0.6640625	0.826538086	enm_LGM_MPI_Dipteryx alata_glm_r50.tif
Dipteryx alata	50	svm	0.6349453	0.8046875	0.939025879	enm_LGM_MPI_Dipteryx alata_svm_r50.tif
Dipteryx alata	50	randomforest	0.40731667	0.8203125	0.946899414	enm_LGM_MPI_Dipteryx alata_randomforest_r50.tif
Dipteryx alata	51	bioclim	0.00323333	0.7890625	0.915313721	enm_LGM_MPI_Dipteryx alata_bioclim_r51.tif
Dipteryx alata	51	domain	0.48367226	0.7890625	0.933959961	enm_LGM_MPI_Dipteryx alata_domain_r51.tif
Dipteryx alata	51	glm	-0.81203592	0.65625	0.872009277	enm_LGM_MPI_Dipteryx alata_glm_r51.tif
Dipteryx alata	51	svm	0.59918254	0.8359375	0.95880127	enm_LGM_MPI_Dipteryx alata_svm_r51.tif
Dipteryx alata	51	randomforest	0.37153333	0.8359375	0.965820313	enm_LGM_MPI_Dipteryx alata_randomforest_r51.tif
Dipteryx alata	52	bioclim	0.00323333	0.8359375	0.934326172	enm_LGM_MPI_Dipteryx alata_bioclim_r52.tif
Dipteryx alata	52	domain	0.49302789	0.765625	0.926940918	enm_LGM_MPI_Dipteryx alata_domain_r52.tif
Dipteryx alata	52	glm	-0.09132606	0.671875	0.827758789	enm_LGM_MPI_Dipteryx alata_glm_r52.tif
Dipteryx alata	52	svm	0.6746189	0.828125	0.95300293	enm_LGM_MPI_Dipteryx alata_svm_r52.tif
Dipteryx alata	52	randomforest	0.2785119	0.828125	0.960083008	enm_LGM_MPI_Dipteryx alata_randomforest_r52.tif
Dipteryx alata	53	bioclim	0.0099	0.7734375	0.923583984	enm_LGM_MPI_Dipteryx alata_bioclim_r53.tif
Dipteryx alata	53	domain	0.48622659	0.6875	0.905212402	enm_LGM_MPI_Dipteryx alata_domain_r53.tif
Dipteryx alata	53	glm	-0.64389488	0.6328125	0.818664551	enm_LGM_MPI_Dipteryx alata_glm_r53.tif
Dipteryx alata	53	svm	0.69341692	0.796875	0.94354248	enm_LGM_MPI_Dipteryx alata_svm_r53.tif
Dipteryx alata	53	randomforest	0.64041667	0.8046875	0.96685791	enm_LGM_MPI_Dipteryx alata_randomforest_r53.tif
Dipteryx alata	54	bioclim	0.0099	0.796875	0.925170898	enm_LGM_MPI_Dipteryx alata_bioclim_r54.tif
Dipteryx alata	54	domain	0.45965971	0.7578125	0.933227539	enm_LGM_MPI_Dipteryx alata_domain_r54.tif
Dipteryx alata	54	glm	-0.36315186	0.6796875	0.85357666	enm_LGM_MPI_Dipteryx alata_glm_r54.tif
Dipteryx alata	54	svm	0.53737247	0.828125	0.946105957	enm_LGM_MPI_Dipteryx alata_svm_r54.tif
Dipteryx alata	54	randomforest	0.4372	0.8515625	0.965515137	enm_LGM_MPI_Dipteryx alata_randomforest_r54.tif
Dipteryx alata	55	bioclim	0.00323333	0.75	0.915039063	enm_LGM_MPI_Dipteryx alata_bioclim_r55.tif
Dipteryx alata	55	domain	0.48284059	0.703125	0.908477783	enm_LGM_MPI_Dipteryx alata_domain_r55.tif
Dipteryx alata	55	glm	0.22751693	0.6484375	0.839691162	enm_LGM_MPI_Dipteryx alata_glm_r55.tif
Dipteryx alata	55	svm	0.65986466	0.796875	0.935211182	enm_LGM_MPI_Dipteryx alata_svm_r55.tif
Dipteryx alata	55	randomforest	0.34578333	0.796875	0.954376221	enm_LGM_MPI_Dipteryx alata_randomforest_r55.tif
Dipteryx alata	56	bioclim	0.01656667	0.75	0.916717529	enm_LGM_MPI_Dipteryx alata_bioclim_r56.tif
Dipteryx alata	56	domain	0.41757574	0.6875	0.913543701	enm_LGM_MPI_Dipteryx alata_domain_r56.tif
Dipteryx alata	56	glm	-0.53637042	0.6484375	0.82144165	enm_LGM_MPI_Dipteryx alata_glm_r56.tif
Dipteryx alata	56	svm	0.74992308	0.7734375	0.928741455	enm_LGM_MPI_Dipteryx alata_svm_r56.tif
Dipteryx alata	56	randomforest	0.3825	0.7890625	0.959136963	enm_LGM_MPI_Dipteryx alata_randomforest_r56.tif
Dipteryx alata	57	bioclim	0.00323333	0.78125	0.92590332	enm_LGM_MPI_Dipteryx alata_bioclim_r57.tif
Dipteryx alata	57	domain	0.33770449	0.7109375	0.927642822	enm_LGM_MPI_Dipteryx alata_domain_r57.tif
Dipteryx alata	57	glm	-0.43743344	0.65625	0.831085205	enm_LGM_MPI_Dipteryx alata_glm_r57.tif
Dipteryx alata	57	svm	0.73566676	0.7890625	0.949371338	enm_LGM_MPI_Dipteryx alata_svm_r57.tif
Dipteryx alata	57	randomforest	0.53173333	0.8359375	0.967437744	enm_LGM_MPI_Dipteryx alata_randomforest_r57.tif
Dipteryx alata	58	bioclim	0.00323333	0.7890625	0.934844971	enm_LGM_MPI_Dipteryx alata_bioclim_r58.tif
Dipteryx alata	58	domain	0.47588649	0.8046875	0.943664551	enm_LGM_MPI_Dipteryx alata_domain_r58.tif
Dipteryx alata	58	glm	-0.09390215	0.6484375	0.847717285	enm_LGM_MPI_Dipteryx alata_glm_r58.tif
Dipteryx alata	58	svm	0.62564104	0.8359375	0.95513916	enm_LGM_MPI_Dipteryx alata_svm_r58.tif
Dipteryx alata	58	randomforest	0.47067302	0.875	0.97253418	enm_LGM_MPI_Dipteryx alata_randomforest_r58.tif
Dipteryx alata	59	bioclim	0.0099	0.8125	0.922729492	enm_LGM_MPI_Dipteryx alata_bioclim_r59.tif
Dipteryx alata	59	domain	0.45682093	0.734375	0.933929443	enm_LGM_MPI_Dipteryx alata_domain_r59.tif
Dipteryx alata	59	glm	-0.3956591	0.6796875	0.834625244	enm_LGM_MPI_Dipteryx alata_glm_r59.tif
Dipteryx alata	59	svm	0.59945525	0.8125	0.959381104	enm_LGM_MPI_Dipteryx alata_svm_r59.tif
Dipteryx alata	59	randomforest	0.46921667	0.8515625	0.96975708	enm_LGM_MPI_Dipteryx alata_randomforest_r59.tif
Dipteryx alata	60	bioclim	0.0099	0.796875	0.924743652	enm_LGM_MPI_Dipteryx alata_bioclim_r60.tif
Dipteryx alata	60	domain	0.47635152	0.7109375	0.913604736	enm_LGM_MPI_Dipteryx alata_domain_r60.tif
Dipteryx alata	60	glm	-0.4877363	0.671875	0.852203369	enm_LGM_MPI_Dipteryx alata_glm_r60.tif
Dipteryx alata	60	svm	0.57541184	0.796875	0.954437256	enm_LGM_MPI_Dipteryx alata_svm_r60.tif
Dipteryx alata	60	randomforest	0.31213571	0.8125	0.96395874	enm_LGM_MPI_Dipteryx alata_randomforest_r60.tif
Dipteryx alata	61	bioclim	0.00323333	0.8125	0.950317383	enm_LGM_MPI_Dipteryx alata_bioclim_r61.tif
Dipteryx alata	61	domain	0.49137441	0.765625	0.943969727	enm_LGM_MPI_Dipteryx alata_domain_r61.tif
Dipteryx alata	61	glm	-0.34650436	0.671875	0.859008789	enm_LGM_MPI_Dipteryx alata_glm_r61.tif
Dipteryx alata	61	svm	0.68532049	0.8515625	0.954650879	enm_LGM_MPI_Dipteryx alata_svm_r61.tif
Dipteryx alata	61	randomforest	0.37013333	0.84375	0.969055176	enm_LGM_MPI_Dipteryx alata_randomforest_r61.tif
Dipteryx alata	62	bioclim	0.0099	0.7734375	0.907958984	enm_LGM_MPI_Dipteryx alata_bioclim_r62.tif
Dipteryx alata	62	domain	0.4552101	0.6875	0.888702393	enm_LGM_MPI_Dipteryx alata_domain_r62.tif
Dipteryx alata	62	glm	-0.64381391	0.6640625	0.837432861	enm_LGM_MPI_Dipteryx alata_glm_r62.tif
Dipteryx alata	62	svm	0.75932926	0.7890625	0.920318604	enm_LGM_MPI_Dipteryx alata_svm_r62.tif
Dipteryx alata	62	randomforest	0.45383333	0.796875	0.946502686	enm_LGM_MPI_Dipteryx alata_randomforest_r62.tif
Dipteryx alata	63	bioclim	0.00323333	0.8046875	0.933685303	enm_LGM_MPI_Dipteryx alata_bioclim_r63.tif
Dipteryx alata	63	domain	0.45614939	0.7734375	0.929992676	enm_LGM_MPI_Dipteryx alata_domain_r63.tif
Dipteryx alata	63	glm	-0.49683217	0.71875	0.881347656	enm_LGM_MPI_Dipteryx alata_glm_r63.tif
Dipteryx alata	63	svm	0.5413181	0.8203125	0.950805664	enm_LGM_MPI_Dipteryx alata_svm_r63.tif
Dipteryx alata	63	randomforest	0.36990357	0.828125	0.961669922	enm_LGM_MPI_Dipteryx alata_randomforest_r63.tif
Dipteryx alata	64	bioclim	0.0099	0.828125	0.937286377	enm_LGM_MPI_Dipteryx alata_bioclim_r64.tif
Dipteryx alata	64	domain	0.47474417	0.7265625	0.92855835	enm_LGM_MPI_Dipteryx alata_domain_r64.tif
Dipteryx alata	64	glm	0.24403719	0.7109375	0.860687256	enm_LGM_MPI_Dipteryx alata_glm_r64.tif
Dipteryx alata	64	svm	0.57028511	0.8515625	0.950714111	enm_LGM_MPI_Dipteryx alata_svm_r64.tif
Dipteryx alata	64	randomforest	0.54809048	0.8515625	0.965240479	enm_LGM_MPI_Dipteryx alata_randomforest_r64.tif
Dipteryx alata	65	bioclim	0.0099	0.78125	0.924804688	enm_LGM_MPI_Dipteryx alata_bioclim_r65.tif
Dipteryx alata	65	domain	0.5145879	0.7109375	0.916656494	enm_LGM_MPI_Dipteryx alata_domain_r65.tif
Dipteryx alata	65	glm	0.41926247	0.6484375	0.867645264	enm_LGM_MPI_Dipteryx alata_glm_r65.tif
Dipteryx alata	65	svm	0.77593418	0.796875	0.943695068	enm_LGM_MPI_Dipteryx alata_svm_r65.tif
Dipteryx alata	65	randomforest	0.31881667	0.8203125	0.957977295	enm_LGM_MPI_Dipteryx alata_randomforest_r65.tif
Dipteryx alata	66	bioclim	0.00323333	0.7890625	0.931335449	enm_LGM_MPI_Dipteryx alata_bioclim_r66.tif
Dipteryx alata	66	domain	0.47246064	0.78125	0.94229126	enm_LGM_MPI_Dipteryx alata_domain_r66.tif
Dipteryx alata	66	glm	0.00793349	0.734375	0.863006592	enm_LGM_MPI_Dipteryx alata_glm_r66.tif
Dipteryx alata	66	svm	0.72086506	0.8515625	0.9559021	enm_LGM_MPI_Dipteryx alata_svm_r66.tif
Dipteryx alata	66	randomforest	0.30405	0.8515625	0.969818115	enm_LGM_MPI_Dipteryx alata_randomforest_r66.tif
Dipteryx alata	67	bioclim	0.0099	0.7890625	0.915771484	enm_LGM_MPI_Dipteryx alata_bioclim_r67.tif
Dipteryx alata	67	domain	0.48692792	0.7109375	0.916687012	enm_LGM_MPI_Dipteryx alata_domain_r67.tif
Dipteryx alata	67	glm	0.42110681	0.6328125	0.836730957	enm_LGM_MPI_Dipteryx alata_glm_r67.tif
Dipteryx alata	67	svm	0.7744529	0.8046875	0.941894531	enm_LGM_MPI_Dipteryx alata_svm_r67.tif
Dipteryx alata	67	randomforest	0.53048333	0.859375	0.958435059	enm_LGM_MPI_Dipteryx alata_randomforest_r67.tif
Dipteryx alata	68	bioclim	0.0099	0.765625	0.926208496	enm_LGM_MPI_Dipteryx alata_bioclim_r68.tif
Dipteryx alata	68	domain	0.50060622	0.7109375	0.916229248	enm_LGM_MPI_Dipteryx alata_domain_r68.tif
Dipteryx alata	68	glm	0.11758521	0.65625	0.84854126	enm_LGM_MPI_Dipteryx alata_glm_r68.tif
Dipteryx alata	68	svm	0.65250363	0.828125	0.949066162	enm_LGM_MPI_Dipteryx alata_svm_r68.tif
Dipteryx alata	68	randomforest	0.4378	0.84375	0.961639404	enm_LGM_MPI_Dipteryx alata_randomforest_r68.tif
Dipteryx alata	69	bioclim	0.00323333	0.75	0.917602539	enm_LGM_MPI_Dipteryx alata_bioclim_r69.tif
Dipteryx alata	69	domain	0.46521954	0.7265625	0.922607422	enm_LGM_MPI_Dipteryx alata_domain_r69.tif
Dipteryx alata	69	glm	-0.56732554	0.640625	0.822875977	enm_LGM_MPI_Dipteryx alata_glm_r69.tif
Dipteryx alata	69	svm	0.79702204	0.796875	0.940002441	enm_LGM_MPI_Dipteryx alata_svm_r69.tif
Dipteryx alata	69	randomforest	0.32126667	0.7890625	0.952636719	enm_LGM_MPI_Dipteryx alata_randomforest_r69.tif
Dipteryx alata	70	bioclim	0.0099	0.765625	0.924926758	enm_LGM_MPI_Dipteryx alata_bioclim_r70.tif
Dipteryx alata	70	domain	0.48466846	0.671875	0.901702881	enm_LGM_MPI_Dipteryx alata_domain_r70.tif
Dipteryx alata	70	glm	-0.41423775	0.625	0.815032959	enm_LGM_MPI_Dipteryx alata_glm_r70.tif
Dipteryx alata	70	svm	0.81295631	0.734375	0.919891357	enm_LGM_MPI_Dipteryx alata_svm_r70.tif
Dipteryx alata	70	randomforest	0.57708333	0.796875	0.949920654	enm_LGM_MPI_Dipteryx alata_randomforest_r70.tif
Dipteryx alata	71	bioclim	0.0099	0.8203125	0.960540771	enm_LGM_MPI_Dipteryx alata_bioclim_r71.tif
Dipteryx alata	71	domain	0.48201639	0.7578125	0.935150146	enm_LGM_MPI_Dipteryx alata_domain_r71.tif
Dipteryx alata	71	glm	0.47190134	0.6796875	0.844085693	enm_LGM_MPI_Dipteryx alata_glm_r71.tif
Dipteryx alata	71	svm	0.7620569	0.8359375	0.960601807	enm_LGM_MPI_Dipteryx alata_svm_r71.tif
Dipteryx alata	71	randomforest	0.39893333	0.84375	0.972381592	enm_LGM_MPI_Dipteryx alata_randomforest_r71.tif
Dipteryx alata	72	bioclim	0.00323333	0.7734375	0.918182373	enm_LGM_MPI_Dipteryx alata_bioclim_r72.tif
Dipteryx alata	72	domain	0.49771177	0.75	0.935150146	enm_LGM_MPI_Dipteryx alata_domain_r72.tif
Dipteryx alata	72	glm	-0.34405614	0.6953125	0.852874756	enm_LGM_MPI_Dipteryx alata_glm_r72.tif
Dipteryx alata	72	svm	0.55688942	0.8125	0.94430542	enm_LGM_MPI_Dipteryx alata_svm_r72.tif
Dipteryx alata	72	randomforest	0.3780881	0.828125	0.9581604	enm_LGM_MPI_Dipteryx alata_randomforest_r72.tif
Dipteryx alata	73	bioclim	0.0099	0.7890625	0.944030762	enm_LGM_MPI_Dipteryx alata_bioclim_r73.tif
Dipteryx alata	73	domain	0.48608157	0.75	0.915405273	enm_LGM_MPI_Dipteryx alata_domain_r73.tif
Dipteryx alata	73	glm	0.17068302	0.671875	0.854125977	enm_LGM_MPI_Dipteryx alata_glm_r73.tif
Dipteryx alata	73	svm	0.75775997	0.796875	0.942138672	enm_LGM_MPI_Dipteryx alata_svm_r73.tif
Dipteryx alata	73	randomforest	0.51135	0.8125	0.96472168	enm_LGM_MPI_Dipteryx alata_randomforest_r73.tif
Dipteryx alata	74	bioclim	0.00323333	0.828125	0.944122314	enm_LGM_MPI_Dipteryx alata_bioclim_r74.tif
Dipteryx alata	74	domain	0.44303899	0.765625	0.950073242	enm_LGM_MPI_Dipteryx alata_domain_r74.tif
Dipteryx alata	74	glm	-0.61962119	0.6875	0.874389648	enm_LGM_MPI_Dipteryx alata_glm_r74.tif
Dipteryx alata	74	svm	0.75190551	0.84375	0.968566895	enm_LGM_MPI_Dipteryx alata_svm_r74.tif
Dipteryx alata	74	randomforest	0.31685	0.8359375	0.97265625	enm_LGM_MPI_Dipteryx alata_randomforest_r74.tif
Dipteryx alata	75	bioclim	0.00323333	0.765625	0.916687012	enm_LGM_MPI_Dipteryx alata_bioclim_r75.tif
Dipteryx alata	75	domain	0.45632844	0.71875	0.912078857	enm_LGM_MPI_Dipteryx alata_domain_r75.tif
Dipteryx alata	75	glm	-0.11716129	0.640625	0.831939697	enm_LGM_MPI_Dipteryx alata_glm_r75.tif
Dipteryx alata	75	svm	0.31917496	0.7890625	0.945220947	enm_LGM_MPI_Dipteryx alata_svm_r75.tif
Dipteryx alata	75	randomforest	0.36805	0.7890625	0.958221436	enm_LGM_MPI_Dipteryx alata_randomforest_r75.tif
Dipteryx alata	76	bioclim	0.0099	0.8125	0.949310303	enm_LGM_MPI_Dipteryx alata_bioclim_r76.tif
Dipteryx alata	76	domain	0.4881205	0.7421875	0.935668945	enm_LGM_MPI_Dipteryx alata_domain_r76.tif
Dipteryx alata	76	glm	0.15642061	0.6953125	0.856811523	enm_LGM_MPI_Dipteryx alata_glm_r76.tif
Dipteryx alata	76	svm	0.75825338	0.8515625	0.948913574	enm_LGM_MPI_Dipteryx alata_svm_r76.tif
Dipteryx alata	76	randomforest	0.51752381	0.8828125	0.975280762	enm_LGM_MPI_Dipteryx alata_randomforest_r76.tif
Dipteryx alata	77	bioclim	0.00323333	0.796875	0.927398682	enm_LGM_MPI_Dipteryx alata_bioclim_r77.tif
Dipteryx alata	77	domain	0.45717764	0.703125	0.913848877	enm_LGM_MPI_Dipteryx alata_domain_r77.tif
Dipteryx alata	77	glm	0.73586902	0.6953125	0.828948975	enm_LGM_MPI_Dipteryx alata_glm_r77.tif
Dipteryx alata	77	svm	0.69463638	0.859375	0.954071045	enm_LGM_MPI_Dipteryx alata_svm_r77.tif
Dipteryx alata	77	randomforest	0.4932	0.859375	0.966522217	enm_LGM_MPI_Dipteryx alata_randomforest_r77.tif
Dipteryx alata	78	bioclim	0.00323333	0.8359375	0.954559326	enm_LGM_MPI_Dipteryx alata_bioclim_r78.tif
Dipteryx alata	78	domain	0.48517605	0.8046875	0.943634033	enm_LGM_MPI_Dipteryx alata_domain_r78.tif
Dipteryx alata	78	glm	0.00494939	0.6796875	0.866851807	enm_LGM_MPI_Dipteryx alata_glm_r78.tif
Dipteryx alata	78	svm	0.7359574	0.828125	0.959564209	enm_LGM_MPI_Dipteryx alata_svm_r78.tif
Dipteryx alata	78	randomforest	0.31801667	0.828125	0.966461182	enm_LGM_MPI_Dipteryx alata_randomforest_r78.tif
Dipteryx alata	79	bioclim	0.0099	0.796875	0.947906494	enm_LGM_MPI_Dipteryx alata_bioclim_r79.tif
Dipteryx alata	79	domain	0.47954934	0.734375	0.926177979	enm_LGM_MPI_Dipteryx alata_domain_r79.tif
Dipteryx alata	79	glm	-0.5520595	0.625	0.838775635	enm_LGM_MPI_Dipteryx alata_glm_r79.tif
Dipteryx alata	79	svm	0.52167575	0.8046875	0.961456299	enm_LGM_MPI_Dipteryx alata_svm_r79.tif
Dipteryx alata	79	randomforest	0.46903333	0.8515625	0.968902588	enm_LGM_MPI_Dipteryx alata_randomforest_r79.tif
Dipteryx alata	80	bioclim	0.0099	0.765625	0.928924561	enm_LGM_MPI_Dipteryx alata_bioclim_r80.tif
Dipteryx alata	80	domain	0.48120547	0.6875	0.911743164	enm_LGM_MPI_Dipteryx alata_domain_r80.tif
Dipteryx alata	80	glm	0.39241578	0.6640625	0.846191406	enm_LGM_MPI_Dipteryx alata_glm_r80.tif
Dipteryx alata	80	svm	0.79824489	0.796875	0.937316895	enm_LGM_MPI_Dipteryx alata_svm_r80.tif
Dipteryx alata	80	randomforest	0.41595	0.8359375	0.963134766	enm_LGM_MPI_Dipteryx alata_randomforest_r80.tif
Dipteryx alata	81	bioclim	0.0099	0.7734375	0.917205811	enm_LGM_MPI_Dipteryx alata_bioclim_r81.tif
Dipteryx alata	81	domain	0.48407996	0.7265625	0.908050537	enm_LGM_MPI_Dipteryx alata_domain_r81.tif
Dipteryx alata	81	glm	0.02250668	0.6875	0.86038208	enm_LGM_MPI_Dipteryx alata_glm_r81.tif
Dipteryx alata	81	svm	0.61358268	0.7890625	0.930755615	enm_LGM_MPI_Dipteryx alata_svm_r81.tif
Dipteryx alata	81	randomforest	0.40876667	0.796875	0.956817627	enm_LGM_MPI_Dipteryx alata_randomforest_r81.tif
Dipteryx alata	82	bioclim	0.0099	0.828125	0.930450439	enm_LGM_MPI_Dipteryx alata_bioclim_r82.tif
Dipteryx alata	82	domain	0.47978739	0.7421875	0.922332764	enm_LGM_MPI_Dipteryx alata_domain_r82.tif
Dipteryx alata	82	glm	0.20896658	0.65625	0.849273682	enm_LGM_MPI_Dipteryx alata_glm_r82.tif
Dipteryx alata	82	svm	0.710009	0.828125	0.964141846	enm_LGM_MPI_Dipteryx alata_svm_r82.tif
Dipteryx alata	82	randomforest	0.54901905	0.875	0.976348877	enm_LGM_MPI_Dipteryx alata_randomforest_r82.tif
Dipteryx alata	83	bioclim	0.00323333	0.7109375	0.88961792	enm_LGM_MPI_Dipteryx alata_bioclim_r83.tif
Dipteryx alata	83	domain	0.47432573	0.6640625	0.876922607	enm_LGM_MPI_Dipteryx alata_domain_r83.tif
Dipteryx alata	83	glm	0.11215261	0.6796875	0.852661133	enm_LGM_MPI_Dipteryx alata_glm_r83.tif
Dipteryx alata	83	svm	0.54430166	0.7890625	0.942871094	enm_LGM_MPI_Dipteryx alata_svm_r83.tif
Dipteryx alata	83	randomforest	0.43806667	0.7890625	0.95715332	enm_LGM_MPI_Dipteryx alata_randomforest_r83.tif
Dipteryx alata	84	bioclim	0.00323333	0.8359375	0.944366455	enm_LGM_MPI_Dipteryx alata_bioclim_r84.tif
Dipteryx alata	84	domain	0.4847072	0.8125	0.950531006	enm_LGM_MPI_Dipteryx alata_domain_r84.tif
Dipteryx alata	84	glm	-0.4945504	0.7265625	0.855804443	enm_LGM_MPI_Dipteryx alata_glm_r84.tif
Dipteryx alata	84	svm	0.56253029	0.84375	0.960113525	enm_LGM_MPI_Dipteryx alata_svm_r84.tif
Dipteryx alata	84	randomforest	0.42838333	0.875	0.97769165	enm_LGM_MPI_Dipteryx alata_randomforest_r84.tif
Dipteryx alata	85	bioclim	0.00323333	0.8125	0.947723389	enm_LGM_MPI_Dipteryx alata_bioclim_r85.tif
Dipteryx alata	85	domain	0.48975353	0.765625	0.943969727	enm_LGM_MPI_Dipteryx alata_domain_r85.tif
Dipteryx alata	85	glm	-0.14838837	0.75	0.914306641	enm_LGM_MPI_Dipteryx alata_glm_r85.tif
Dipteryx alata	85	svm	0.67333447	0.8828125	0.96472168	enm_LGM_MPI_Dipteryx alata_svm_r85.tif
Dipteryx alata	85	randomforest	0.56070714	0.890625	0.978088379	enm_LGM_MPI_Dipteryx alata_randomforest_r85.tif
Dipteryx alata	86	bioclim	0.00323333	0.765625	0.91619873	enm_LGM_MPI_Dipteryx alata_bioclim_r86.tif
Dipteryx alata	86	domain	0.48620904	0.703125	0.908233643	enm_LGM_MPI_Dipteryx alata_domain_r86.tif
Dipteryx alata	86	glm	0.18312175	0.6953125	0.87600708	enm_LGM_MPI_Dipteryx alata_glm_r86.tif
Dipteryx alata	86	svm	0.49933867	0.8046875	0.93661499	enm_LGM_MPI_Dipteryx alata_svm_r86.tif
Dipteryx alata	86	randomforest	0.51903333	0.84375	0.961517334	enm_LGM_MPI_Dipteryx alata_randomforest_r86.tif
Dipteryx alata	87	bioclim	0.00323333	0.8125	0.933105469	enm_LGM_MPI_Dipteryx alata_bioclim_r87.tif
Dipteryx alata	87	domain	0.42084187	0.796875	0.928619385	enm_LGM_MPI_Dipteryx alata_domain_r87.tif
Dipteryx alata	87	glm	-0.35906848	0.75	0.903961182	enm_LGM_MPI_Dipteryx alata_glm_r87.tif
Dipteryx alata	87	svm	0.38237687	0.8515625	0.95614624	enm_LGM_MPI_Dipteryx alata_svm_r87.tif
Dipteryx alata	87	randomforest	0.2935	0.8671875	0.970001221	enm_LGM_MPI_Dipteryx alata_randomforest_r87.tif
Dipteryx alata	88	bioclim	0.0099	0.8203125	0.934295654	enm_LGM_MPI_Dipteryx alata_bioclim_r88.tif
Dipteryx alata	88	domain	0.47913228	0.734375	0.927947998	enm_LGM_MPI_Dipteryx alata_domain_r88.tif
Dipteryx alata	88	glm	0.1884058	0.6875	0.847320557	enm_LGM_MPI_Dipteryx alata_glm_r88.tif
Dipteryx alata	88	svm	0.57677838	0.8046875	0.935333252	enm_LGM_MPI_Dipteryx alata_svm_r88.tif
Dipteryx alata	88	randomforest	0.40037143	0.8359375	0.963165283	enm_LGM_MPI_Dipteryx alata_randomforest_r88.tif
Dipteryx alata	89	bioclim	0.0099	0.7890625	0.924407959	enm_LGM_MPI_Dipteryx alata_bioclim_r89.tif
Dipteryx alata	89	domain	0.4838707	0.734375	0.928924561	enm_LGM_MPI_Dipteryx alata_domain_r89.tif
Dipteryx alata	89	glm	-0.09673446	0.6953125	0.863739014	enm_LGM_MPI_Dipteryx alata_glm_r89.tif
Dipteryx alata	89	svm	0.65942068	0.8359375	0.954498291	enm_LGM_MPI_Dipteryx alata_svm_r89.tif
Dipteryx alata	89	randomforest	0.46344921	0.8515625	0.966278076	enm_LGM_MPI_Dipteryx alata_randomforest_r89.tif
Dipteryx alata	90	bioclim	0.00323333	0.765625	0.902374268	enm_LGM_MPI_Dipteryx alata_bioclim_r90.tif
Dipteryx alata	90	domain	0.4537928	0.7109375	0.908935547	enm_LGM_MPI_Dipteryx alata_domain_r90.tif
Dipteryx alata	90	glm	-0.25452793	0.6171875	0.827941895	enm_LGM_MPI_Dipteryx alata_glm_r90.tif
Dipteryx alata	90	svm	0.63888637	0.7578125	0.932312012	enm_LGM_MPI_Dipteryx alata_svm_r90.tif
Dipteryx alata	90	randomforest	0.41442143	0.7578125	0.943664551	enm_LGM_MPI_Dipteryx alata_randomforest_r90.tif
Dipteryx alata	91	bioclim	0.00323333	0.8359375	0.959869385	enm_LGM_MPI_Dipteryx alata_bioclim_r91.tif
Dipteryx alata	91	domain	0.47139644	0.8046875	0.953125	enm_LGM_MPI_Dipteryx alata_domain_r91.tif
Dipteryx alata	91	glm	-0.17350378	0.7265625	0.870178223	enm_LGM_MPI_Dipteryx alata_glm_r91.tif
Dipteryx alata	91	svm	0.68664323	0.8828125	0.968261719	enm_LGM_MPI_Dipteryx alata_svm_r91.tif
Dipteryx alata	91	randomforest	0.30535	0.8671875	0.97454834	enm_LGM_MPI_Dipteryx alata_randomforest_r91.tif
Dipteryx alata	92	bioclim	0.0099	0.7578125	0.91708374	enm_LGM_MPI_Dipteryx alata_bioclim_r92.tif
Dipteryx alata	92	domain	0.45270246	0.7265625	0.910949707	enm_LGM_MPI_Dipteryx alata_domain_r92.tif
Dipteryx alata	92	glm	0.38514852	0.6171875	0.825866699	enm_LGM_MPI_Dipteryx alata_glm_r92.tif
Dipteryx alata	92	svm	0.7085405	0.796875	0.938720703	enm_LGM_MPI_Dipteryx alata_svm_r92.tif
Dipteryx alata	92	randomforest	0.39236667	0.8359375	0.958312988	enm_LGM_MPI_Dipteryx alata_randomforest_r92.tif
Dipteryx alata	93	bioclim	0.0099	0.828125	0.965026855	enm_LGM_MPI_Dipteryx alata_bioclim_r93.tif
Dipteryx alata	93	domain	0.56585836	0.765625	0.95425415	enm_LGM_MPI_Dipteryx alata_domain_r93.tif
Dipteryx alata	93	glm	0.30245797	0.6875	0.856658936	enm_LGM_MPI_Dipteryx alata_glm_r93.tif
Dipteryx alata	93	svm	0.71128948	0.8515625	0.964141846	enm_LGM_MPI_Dipteryx alata_svm_r93.tif
Dipteryx alata	93	randomforest	0.41918333	0.875	0.976409912	enm_LGM_MPI_Dipteryx alata_randomforest_r93.tif
Dipteryx alata	94	bioclim	0.00323333	0.8125	0.929077148	enm_LGM_MPI_Dipteryx alata_bioclim_r94.tif
Dipteryx alata	94	domain	0.3936361	0.796875	0.938842773	enm_LGM_MPI_Dipteryx alata_domain_r94.tif
Dipteryx alata	94	glm	0.19166411	0.7109375	0.87097168	enm_LGM_MPI_Dipteryx alata_glm_r94.tif
Dipteryx alata	94	svm	0.45595258	0.84375	0.944274902	enm_LGM_MPI_Dipteryx alata_svm_r94.tif
Dipteryx alata	94	randomforest	0.39431667	0.8125	0.96862793	enm_LGM_MPI_Dipteryx alata_randomforest_r94.tif
Dipteryx alata	95	bioclim	0.0099	0.8046875	0.936096191	enm_LGM_MPI_Dipteryx alata_bioclim_r95.tif
Dipteryx alata	95	domain	0.54079813	0.734375	0.923248291	enm_LGM_MPI_Dipteryx alata_domain_r95.tif
Dipteryx alata	95	glm	0.38266232	0.6328125	0.819793701	enm_LGM_MPI_Dipteryx alata_glm_r95.tif
Dipteryx alata	95	svm	0.73453282	0.8203125	0.945953369	enm_LGM_MPI_Dipteryx alata_svm_r95.tif
Dipteryx alata	95	randomforest	0.53678333	0.828125	0.96194458	enm_LGM_MPI_Dipteryx alata_randomforest_r95.tif
Dipteryx alata	96	bioclim	0.00323333	0.75	0.902801514	enm_LGM_MPI_Dipteryx alata_bioclim_r96.tif
Dipteryx alata	96	domain	0.42835169	0.65625	0.88571167	enm_LGM_MPI_Dipteryx alata_domain_r96.tif
Dipteryx alata	96	glm	-1.28040483	0.5625	0.795257568	enm_LGM_MPI_Dipteryx alata_glm_r96.tif
Dipteryx alata	96	svm	0.77314452	0.7734375	0.922576904	enm_LGM_MPI_Dipteryx alata_svm_r96.tif
Dipteryx alata	96	randomforest	0.48318333	0.7734375	0.944244385	enm_LGM_MPI_Dipteryx alata_randomforest_r96.tif
Dipteryx alata	97	bioclim	0.0099	0.8046875	0.936218262	enm_LGM_MPI_Dipteryx alata_bioclim_r97.tif
Dipteryx alata	97	domain	0.41891742	0.7421875	0.922241211	enm_LGM_MPI_Dipteryx alata_domain_r97.tif
Dipteryx alata	97	glm	-0.31281849	0.671875	0.842468262	enm_LGM_MPI_Dipteryx alata_glm_r97.tif
Dipteryx alata	97	svm	0.3837905	0.828125	0.94732666	enm_LGM_MPI_Dipteryx alata_svm_r97.tif
Dipteryx alata	97	randomforest	0.35651667	0.828125	0.961791992	enm_LGM_MPI_Dipteryx alata_randomforest_r97.tif
Dipteryx alata	98	bioclim	0.00323333	0.7890625	0.929138184	enm_LGM_MPI_Dipteryx alata_bioclim_r98.tif
Dipteryx alata	98	domain	0.48283786	0.75	0.922180176	enm_LGM_MPI_Dipteryx alata_domain_r98.tif
Dipteryx alata	98	glm	-0.80149619	0.6640625	0.842956543	enm_LGM_MPI_Dipteryx alata_glm_r98.tif
Dipteryx alata	98	svm	0.84774788	0.8203125	0.946105957	enm_LGM_MPI_Dipteryx alata_svm_r98.tif
Dipteryx alata	98	randomforest	0.38298095	0.8671875	0.972351074	enm_LGM_MPI_Dipteryx alata_randomforest_r98.tif
Dipteryx alata	99	bioclim	0.0099	0.7734375	0.913909912	enm_LGM_MPI_Dipteryx alata_bioclim_r99.tif
Dipteryx alata	99	domain	0.47241942	0.71875	0.911865234	enm_LGM_MPI_Dipteryx alata_domain_r99.tif
Dipteryx alata	99	glm	-0.36082368	0.640625	0.867492676	enm_LGM_MPI_Dipteryx alata_glm_r99.tif
Dipteryx alata	99	svm	0.73862776	0.8125	0.948791504	enm_LGM_MPI_Dipteryx alata_svm_r99.tif
Dipteryx alata	99	randomforest	0.4795	0.8203125	0.957397461	enm_LGM_MPI_Dipteryx alata_randomforest_r99.tif
Dipteryx alata	100	bioclim	0.0099	0.7890625	0.931365967	enm_LGM_MPI_Dipteryx alata_bioclim_r100.tif
Dipteryx alata	100	domain	0.53707711	0.7265625	0.92074585	enm_LGM_MPI_Dipteryx alata_domain_r100.tif
Dipteryx alata	100	glm	0.30496816	0.6328125	0.841278076	enm_LGM_MPI_Dipteryx alata_glm_r100.tif
Dipteryx alata	100	svm	0.83166567	0.8203125	0.949188232	enm_LGM_MPI_Dipteryx alata_svm_r100.tif
Dipteryx alata	100	randomforest	0.45705	0.828125	0.962921143	enm_LGM_MPI_Dipteryx alata_randomforest_r100.tif
Dipteryx alata	1	bioclim	0.00323333	0.74015748	0.932025098	enm_LGM_NCAR_Dipteryx alata_bioclim_r01.tif
Dipteryx alata	1	domain	0.46923977	0.677411417	0.891086368	enm_LGM_NCAR_Dipteryx alata_domain_r01.tif
Dipteryx alata	1	glm	0.01653256	0.748277559	0.891147884	enm_LGM_NCAR_Dipteryx alata_glm_r01.tif
Dipteryx alata	1	svm	0.77225327	0.772268701	0.933286171	enm_LGM_NCAR_Dipteryx alata_svm_r01.tif
Dipteryx alata	1	randomforest	0.5722377	0.811700295	0.945650837	enm_LGM_NCAR_Dipteryx alata_randomforest_r01.tif
Dipteryx alata	2	bioclim	0.00323333	0.724655512	0.913508858	enm_LGM_NCAR_Dipteryx alata_bioclim_r02.tif
Dipteryx alata	2	domain	0.48672822	0.716904528	0.907203494	enm_LGM_NCAR_Dipteryx alata_domain_r02.tif
Dipteryx alata	2	glm	-0.00382028	0.763964075	0.918706939	enm_LGM_NCAR_Dipteryx alata_glm_r02.tif
Dipteryx alata	2	svm	0.79524733	0.811515748	0.917661171	enm_LGM_NCAR_Dipteryx alata_svm_r02.tif
Dipteryx alata	2	randomforest	0.42953333	0.803334154	0.945097195	enm_LGM_NCAR_Dipteryx alata_randomforest_r02.tif
Dipteryx alata	3	bioclim	0.00323333	0.732529528	0.921075295	enm_LGM_NCAR_Dipteryx alata_bioclim_r03.tif
Dipteryx alata	3	domain	0.4739066	0.764025591	0.913877953	enm_LGM_NCAR_Dipteryx alata_domain_r03.tif
Dipteryx alata	3	glm	-0.35844522	0.732591043	0.872416339	enm_LGM_NCAR_Dipteryx alata_glm_r03.tif
Dipteryx alata	3	svm	0.52849642	0.787586122	0.93706939	enm_LGM_NCAR_Dipteryx alata_svm_r03.tif
Dipteryx alata	3	randomforest	0.44928333	0.811454232	0.950418307	enm_LGM_NCAR_Dipteryx alata_randomforest_r03.tif
Dipteryx alata	4	bioclim	0.0099	0.7890625	0.92175293	enm_LGM_NCAR_Dipteryx alata_bioclim_r04.tif
Dipteryx alata	4	domain	0.42354646	0.7421875	0.90020752	enm_LGM_NCAR_Dipteryx alata_domain_r04.tif
Dipteryx alata	4	glm	0.02810435	0.78125	0.931945801	enm_LGM_NCAR_Dipteryx alata_glm_r04.tif
Dipteryx alata	4	svm	0.74240313	0.828125	0.938415527	enm_LGM_NCAR_Dipteryx alata_svm_r04.tif
Dipteryx alata	4	randomforest	0.49901667	0.828125	0.953918457	enm_LGM_NCAR_Dipteryx alata_randomforest_r04.tif
Dipteryx alata	5	bioclim	0.00323333	0.7890625	0.936309814	enm_LGM_NCAR_Dipteryx alata_bioclim_r05.tif
Dipteryx alata	5	domain	0.41037184	0.71875	0.8934021	enm_LGM_NCAR_Dipteryx alata_domain_r05.tif
Dipteryx alata	5	glm	0.17971887	0.7578125	0.924957275	enm_LGM_NCAR_Dipteryx alata_glm_r05.tif
Dipteryx alata	5	svm	0.77092178	0.8203125	0.931427002	enm_LGM_NCAR_Dipteryx alata_svm_r05.tif
Dipteryx alata	5	randomforest	0.5746	0.859375	0.962860107	enm_LGM_NCAR_Dipteryx alata_randomforest_r05.tif
Dipteryx alata	6	bioclim	0.00323333	0.7421875	0.899719238	enm_LGM_NCAR_Dipteryx alata_bioclim_r06.tif
Dipteryx alata	6	domain	0.41822179	0.7265625	0.913574219	enm_LGM_NCAR_Dipteryx alata_domain_r06.tif
Dipteryx alata	6	glm	-0.60111221	0.7578125	0.904785156	enm_LGM_NCAR_Dipteryx alata_glm_r06.tif
Dipteryx alata	6	svm	0.38674065	0.7890625	0.928833008	enm_LGM_NCAR_Dipteryx alata_svm_r06.tif
Dipteryx alata	6	randomforest	0.35938333	0.8046875	0.954956055	enm_LGM_NCAR_Dipteryx alata_randomforest_r06.tif
Dipteryx alata	7	bioclim	0.00323333	0.7578125	0.920501709	enm_LGM_NCAR_Dipteryx alata_bioclim_r07.tif
Dipteryx alata	7	domain	0.48398496	0.71875	0.904052734	enm_LGM_NCAR_Dipteryx alata_domain_r07.tif
Dipteryx alata	7	glm	-0.67351567	0.7578125	0.897094727	enm_LGM_NCAR_Dipteryx alata_glm_r07.tif
Dipteryx alata	7	svm	0.38031547	0.765625	0.921081543	enm_LGM_NCAR_Dipteryx alata_svm_r07.tif
Dipteryx alata	7	randomforest	0.42925556	0.8046875	0.943359375	enm_LGM_NCAR_Dipteryx alata_randomforest_r07.tif
Dipteryx alata	8	bioclim	0.0299	0.8125	0.949127197	enm_LGM_NCAR_Dipteryx alata_bioclim_r08.tif
Dipteryx alata	8	domain	0.47250784	0.7734375	0.923278809	enm_LGM_NCAR_Dipteryx alata_domain_r08.tif
Dipteryx alata	8	glm	-0.72256059	0.765625	0.922241211	enm_LGM_NCAR_Dipteryx alata_glm_r08.tif
Dipteryx alata	8	svm	0.79159465	0.8359375	0.95300293	enm_LGM_NCAR_Dipteryx alata_svm_r08.tif
Dipteryx alata	8	randomforest	0.418	0.828125	0.964660645	enm_LGM_NCAR_Dipteryx alata_randomforest_r08.tif
Dipteryx alata	9	bioclim	0.00323333	0.7578125	0.92755127	enm_LGM_NCAR_Dipteryx alata_bioclim_r09.tif
Dipteryx alata	9	domain	0.3825903	0.71875	0.925964355	enm_LGM_NCAR_Dipteryx alata_domain_r09.tif
Dipteryx alata	9	glm	-0.88131405	0.8046875	0.936828613	enm_LGM_NCAR_Dipteryx alata_glm_r09.tif
Dipteryx alata	9	svm	0.6023675	0.8125	0.95501709	enm_LGM_NCAR_Dipteryx alata_svm_r09.tif
Dipteryx alata	9	randomforest	0.53261667	0.8515625	0.968322754	enm_LGM_NCAR_Dipteryx alata_randomforest_r09.tif
Dipteryx alata	10	bioclim	0.01656667	0.788385827	0.9458969	enm_LGM_NCAR_Dipteryx alata_bioclim_r10.tif
Dipteryx alata	10	domain	0.48484796	0.795644685	0.932640256	enm_LGM_NCAR_Dipteryx alata_domain_r10.tif
Dipteryx alata	10	glm	-0.37203133	0.834830217	0.934670276	enm_LGM_NCAR_Dipteryx alata_glm_r10.tif
Dipteryx alata	10	svm	0.54378817	0.874077264	0.975516732	enm_LGM_NCAR_Dipteryx alata_svm_r10.tif
Dipteryx alata	10	randomforest	0.50595556	0.890071358	0.976808563	enm_LGM_NCAR_Dipteryx alata_randomforest_r10.tif
Dipteryx alata	11	bioclim	0.01656667	0.772637795	0.937315453	enm_LGM_NCAR_Dipteryx alata_bioclim_r11.tif
Dipteryx alata	11	domain	0.50027224	0.771961122	0.931686762	enm_LGM_NCAR_Dipteryx alata_domain_r11.tif
Dipteryx alata	11	glm	-0.28921538	0.787524606	0.904742864	enm_LGM_NCAR_Dipteryx alata_glm_r11.tif
Dipteryx alata	11	svm	0.51952693	0.795398622	0.933901329	enm_LGM_NCAR_Dipteryx alata_svm_r11.tif
Dipteryx alata	11	randomforest	0.5295881	0.835137795	0.957953986	enm_LGM_NCAR_Dipteryx alata_randomforest_r11.tif
Dipteryx alata	12	bioclim	0.02323333	0.7734375	0.920684814	enm_LGM_NCAR_Dipteryx alata_bioclim_r12.tif
Dipteryx alata	12	domain	0.45382735	0.75	0.89263916	enm_LGM_NCAR_Dipteryx alata_domain_r12.tif
Dipteryx alata	12	glm	-0.27751587	0.78125	0.909118652	enm_LGM_NCAR_Dipteryx alata_glm_r12.tif
Dipteryx alata	12	svm	0.62289133	0.8046875	0.928405762	enm_LGM_NCAR_Dipteryx alata_svm_r12.tif
Dipteryx alata	12	randomforest	0.49614524	0.8125	0.949645996	enm_LGM_NCAR_Dipteryx alata_randomforest_r12.tif
Dipteryx alata	13	bioclim	0.00323333	0.8046875	0.930450439	enm_LGM_NCAR_Dipteryx alata_bioclim_r13.tif
Dipteryx alata	13	domain	0.49019509	0.75	0.918243408	enm_LGM_NCAR_Dipteryx alata_domain_r13.tif
Dipteryx alata	13	glm	0.07805234	0.828125	0.935516357	enm_LGM_NCAR_Dipteryx alata_glm_r13.tif
Dipteryx alata	13	svm	0.74153337	0.84375	0.942169189	enm_LGM_NCAR_Dipteryx alata_svm_r13.tif
Dipteryx alata	13	randomforest	0.44011569	0.8515625	0.964935303	enm_LGM_NCAR_Dipteryx alata_randomforest_r13.tif
Dipteryx alata	14	bioclim	0.0099	0.71875	0.905426025	enm_LGM_NCAR_Dipteryx alata_bioclim_r14.tif
Dipteryx alata	14	domain	0.46040395	0.6953125	0.895385742	enm_LGM_NCAR_Dipteryx alata_domain_r14.tif
Dipteryx alata	14	glm	-0.10852964	0.734375	0.893432617	enm_LGM_NCAR_Dipteryx alata_glm_r14.tif
Dipteryx alata	14	svm	0.76763755	0.8046875	0.931274414	enm_LGM_NCAR_Dipteryx alata_svm_r14.tif
Dipteryx alata	14	randomforest	0.54192489	0.8359375	0.951049805	enm_LGM_NCAR_Dipteryx alata_randomforest_r14.tif
Dipteryx alata	15	bioclim	0.0099	0.765625	0.919372559	enm_LGM_NCAR_Dipteryx alata_bioclim_r15.tif
Dipteryx alata	15	domain	0.47698313	0.75	0.909484863	enm_LGM_NCAR_Dipteryx alata_domain_r15.tif
Dipteryx alata	15	glm	-0.1769654	0.78125	0.907104492	enm_LGM_NCAR_Dipteryx alata_glm_r15.tif
Dipteryx alata	15	svm	0.67287718	0.8046875	0.924255371	enm_LGM_NCAR_Dipteryx alata_svm_r15.tif
Dipteryx alata	15	randomforest	0.34605	0.828125	0.946838379	enm_LGM_NCAR_Dipteryx alata_randomforest_r15.tif
Dipteryx alata	16	bioclim	0.00323333	0.734375	0.894805908	enm_LGM_NCAR_Dipteryx alata_bioclim_r16.tif
Dipteryx alata	16	domain	0.42186853	0.6796875	0.873809814	enm_LGM_NCAR_Dipteryx alata_domain_r16.tif
Dipteryx alata	16	glm	-0.17754171	0.7265625	0.907745361	enm_LGM_NCAR_Dipteryx alata_glm_r16.tif
Dipteryx alata	16	svm	0.74049845	0.7890625	0.913726807	enm_LGM_NCAR_Dipteryx alata_svm_r16.tif
Dipteryx alata	16	randomforest	0.45641667	0.8046875	0.934967041	enm_LGM_NCAR_Dipteryx alata_randomforest_r16.tif
Dipteryx alata	17	bioclim	0.00323333	0.765625	0.911560059	enm_LGM_NCAR_Dipteryx alata_bioclim_r17.tif
Dipteryx alata	17	domain	0.49200117	0.7578125	0.911010742	enm_LGM_NCAR_Dipteryx alata_domain_r17.tif
Dipteryx alata	17	glm	0.03056303	0.8046875	0.931152344	enm_LGM_NCAR_Dipteryx alata_glm_r17.tif
Dipteryx alata	17	svm	0.68973054	0.828125	0.940002441	enm_LGM_NCAR_Dipteryx alata_svm_r17.tif
Dipteryx alata	17	randomforest	0.35274524	0.828125	0.954162598	enm_LGM_NCAR_Dipteryx alata_randomforest_r17.tif
Dipteryx alata	18	bioclim	0.0099	0.740465059	0.914523868	enm_LGM_NCAR_Dipteryx alata_bioclim_r18.tif
Dipteryx alata	18	domain	0.47945011	0.669537402	0.892778051	enm_LGM_NCAR_Dipteryx alata_domain_r18.tif
Dipteryx alata	18	glm	0.25596281	0.740588091	0.900282972	enm_LGM_NCAR_Dipteryx alata_glm_r18.tif
Dipteryx alata	18	svm	0.79487552	0.795767717	0.924889272	enm_LGM_NCAR_Dipteryx alata_svm_r18.tif
Dipteryx alata	18	randomforest	0.41993333	0.811208169	0.942236713	enm_LGM_NCAR_Dipteryx alata_randomforest_r18.tif
Dipteryx alata	19	bioclim	0.00656667	0.827017717	0.945127953	enm_LGM_NCAR_Dipteryx alata_bioclim_r19.tif
Dipteryx alata	19	domain	0.47502577	0.779712106	0.925473671	enm_LGM_NCAR_Dipteryx alata_domain_r19.tif
Dipteryx alata	19	glm	-0.17670997	0.803334154	0.912739911	enm_LGM_NCAR_Dipteryx alata_glm_r19.tif
Dipteryx alata	19	svm	0.52211421	0.842581201	0.946389026	enm_LGM_NCAR_Dipteryx alata_svm_r19.tif
Dipteryx alata	19	randomforest	0.38081667	0.834830217	0.961767963	enm_LGM_NCAR_Dipteryx alata_randomforest_r19.tif
Dipteryx alata	20	bioclim	0.02323333	0.7578125	0.921936035	enm_LGM_NCAR_Dipteryx alata_bioclim_r20.tif
Dipteryx alata	20	domain	0.42476202	0.7265625	0.916900635	enm_LGM_NCAR_Dipteryx alata_domain_r20.tif
Dipteryx alata	20	glm	-0.39066562	0.765625	0.914825439	enm_LGM_NCAR_Dipteryx alata_glm_r20.tif
Dipteryx alata	20	svm	0.68627196	0.8046875	0.934967041	enm_LGM_NCAR_Dipteryx alata_svm_r20.tif
Dipteryx alata	20	randomforest	0.49636667	0.8203125	0.9559021	enm_LGM_NCAR_Dipteryx alata_randomforest_r20.tif
Dipteryx alata	21	bioclim	0.01656667	0.717765748	0.901113435	enm_LGM_NCAR_Dipteryx alata_bioclim_r21.tif
Dipteryx alata	21	domain	0.48316802	0.701341043	0.897791585	enm_LGM_NCAR_Dipteryx alata_domain_r21.tif
Dipteryx alata	21	glm	-0.23109958	0.764025591	0.909971703	enm_LGM_NCAR_Dipteryx alata_glm_r21.tif
Dipteryx alata	21	svm	0.53012486	0.771838091	0.927134596	enm_LGM_NCAR_Dipteryx alata_svm_r21.tif
Dipteryx alata	21	randomforest	0.55211667	0.842950295	0.950879675	enm_LGM_NCAR_Dipteryx alata_randomforest_r21.tif
Dipteryx alata	22	bioclim	0.0099	0.764333169	0.917599656	enm_LGM_NCAR_Dipteryx alata_bioclim_r22.tif
Dipteryx alata	22	domain	0.41122501	0.748093012	0.895177165	enm_LGM_NCAR_Dipteryx alata_domain_r22.tif
Dipteryx alata	22	glm	-0.0885862	0.787586122	0.906003937	enm_LGM_NCAR_Dipteryx alata_glm_r22.tif
Dipteryx alata	22	svm	0.70733901	0.764579232	0.937438484	enm_LGM_NCAR_Dipteryx alata_svm_r22.tif
Dipteryx alata	22	randomforest	0.44450238	0.819512795	0.952878937	enm_LGM_NCAR_Dipteryx alata_randomforest_r22.tif
Dipteryx alata	23	bioclim	0.0099	0.7734375	0.908599854	enm_LGM_NCAR_Dipteryx alata_bioclim_r23.tif
Dipteryx alata	23	domain	0.44981497	0.71875	0.89352417	enm_LGM_NCAR_Dipteryx alata_domain_r23.tif
Dipteryx alata	23	glm	-0.09434088	0.78125	0.919952393	enm_LGM_NCAR_Dipteryx alata_glm_r23.tif
Dipteryx alata	23	svm	0.60008943	0.84375	0.942779541	enm_LGM_NCAR_Dipteryx alata_svm_r23.tif
Dipteryx alata	23	randomforest	0.42565714	0.84375	0.956939697	enm_LGM_NCAR_Dipteryx alata_randomforest_r23.tif
Dipteryx alata	24	bioclim	0.0099	0.71875	0.885162354	enm_LGM_NCAR_Dipteryx alata_bioclim_r24.tif
Dipteryx alata	24	domain	0.44154003	0.7265625	0.901428223	enm_LGM_NCAR_Dipteryx alata_domain_r24.tif
Dipteryx alata	24	glm	-0.45735575	0.7734375	0.918579102	enm_LGM_NCAR_Dipteryx alata_glm_r24.tif
Dipteryx alata	24	svm	0.61169123	0.8203125	0.933288574	enm_LGM_NCAR_Dipteryx alata_svm_r24.tif
Dipteryx alata	24	randomforest	0.40522576	0.796875	0.948730469	enm_LGM_NCAR_Dipteryx alata_randomforest_r24.tif
Dipteryx alata	25	bioclim	0.00323333	0.78125	0.926055908	enm_LGM_NCAR_Dipteryx alata_bioclim_r25.tif
Dipteryx alata	25	domain	0.46847141	0.75	0.906707764	enm_LGM_NCAR_Dipteryx alata_domain_r25.tif
Dipteryx alata	25	glm	-0.32281626	0.7890625	0.90737915	enm_LGM_NCAR_Dipteryx alata_glm_r25.tif
Dipteryx alata	25	svm	0.46039038	0.8125	0.937591553	enm_LGM_NCAR_Dipteryx alata_svm_r25.tif
Dipteryx alata	25	randomforest	0.41191667	0.84375	0.956451416	enm_LGM_NCAR_Dipteryx alata_randomforest_r25.tif
Dipteryx alata	26	bioclim	0.0099	0.7265625	0.89730835	enm_LGM_NCAR_Dipteryx alata_bioclim_r26.tif
Dipteryx alata	26	domain	0.48930828	0.703125	0.873504639	enm_LGM_NCAR_Dipteryx alata_domain_r26.tif
Dipteryx alata	26	glm	-0.64776265	0.71875	0.865264893	enm_LGM_NCAR_Dipteryx alata_glm_r26.tif
Dipteryx alata	26	svm	0.60551749	0.765625	0.9090271	enm_LGM_NCAR_Dipteryx alata_svm_r26.tif
Dipteryx alata	26	randomforest	0.43941667	0.7734375	0.926544189	enm_LGM_NCAR_Dipteryx alata_randomforest_r26.tif
Dipteryx alata	27	bioclim	0.00323333	0.78125	0.91784668	enm_LGM_NCAR_Dipteryx alata_bioclim_r27.tif
Dipteryx alata	27	domain	0.4901043	0.765625	0.912322998	enm_LGM_NCAR_Dipteryx alata_domain_r27.tif
Dipteryx alata	27	glm	0.00883492	0.8203125	0.9034729	enm_LGM_NCAR_Dipteryx alata_glm_r27.tif
Dipteryx alata	27	svm	0.73750237	0.796875	0.935699463	enm_LGM_NCAR_Dipteryx alata_svm_r27.tif
Dipteryx alata	27	randomforest	0.29522857	0.8046875	0.947601318	enm_LGM_NCAR_Dipteryx alata_randomforest_r27.tif
Dipteryx alata	28	bioclim	0.01656667	0.772514764	0.927595965	enm_LGM_NCAR_Dipteryx alata_bioclim_r28.tif
Dipteryx alata	28	domain	0.49528936	0.717027559	0.909325787	enm_LGM_NCAR_Dipteryx alata_domain_r28.tif
Dipteryx alata	28	glm	-0.06942214	0.740465059	0.924889272	enm_LGM_NCAR_Dipteryx alata_glm_r28.tif
Dipteryx alata	28	svm	0.65011596	0.803395669	0.93663878	enm_LGM_NCAR_Dipteryx alata_svm_r28.tif
Dipteryx alata	28	randomforest	0.5203381	0.835137795	0.959768701	enm_LGM_NCAR_Dipteryx alata_randomforest_r28.tif
Dipteryx alata	29	bioclim	0.0099	0.765625	0.929260254	enm_LGM_NCAR_Dipteryx alata_bioclim_r29.tif
Dipteryx alata	29	domain	0.47800095	0.734375	0.921020508	enm_LGM_NCAR_Dipteryx alata_domain_r29.tif
Dipteryx alata	29	glm	-0.18883026	0.8203125	0.928833008	enm_LGM_NCAR_Dipteryx alata_glm_r29.tif
Dipteryx alata	29	svm	0.60376969	0.828125	0.964599609	enm_LGM_NCAR_Dipteryx alata_svm_r29.tif
Dipteryx alata	29	randomforest	0.54193333	0.8515625	0.971008301	enm_LGM_NCAR_Dipteryx alata_randomforest_r29.tif
Dipteryx alata	30	bioclim	0.00323333	0.75	0.918609619	enm_LGM_NCAR_Dipteryx alata_bioclim_r30.tif
Dipteryx alata	30	domain	0.41612795	0.703125	0.900970459	enm_LGM_NCAR_Dipteryx alata_domain_r30.tif
Dipteryx alata	30	glm	-0.48380757	0.7578125	0.900299072	enm_LGM_NCAR_Dipteryx alata_glm_r30.tif
Dipteryx alata	30	svm	0.6200845	0.7890625	0.937164307	enm_LGM_NCAR_Dipteryx alata_svm_r30.tif
Dipteryx alata	30	randomforest	0.453675	0.828125	0.956573486	enm_LGM_NCAR_Dipteryx alata_randomforest_r30.tif
Dipteryx alata	31	bioclim	0.0099	0.7578125	0.923461914	enm_LGM_NCAR_Dipteryx alata_bioclim_r31.tif
Dipteryx alata	31	domain	0.54030086	0.71875	0.910247803	enm_LGM_NCAR_Dipteryx alata_domain_r31.tif
Dipteryx alata	31	glm	-0.30738288	0.7734375	0.909393311	enm_LGM_NCAR_Dipteryx alata_glm_r31.tif
Dipteryx alata	31	svm	0.50931139	0.8125	0.941558838	enm_LGM_NCAR_Dipteryx alata_svm_r31.tif
Dipteryx alata	31	randomforest	0.35311667	0.828125	0.965789795	enm_LGM_NCAR_Dipteryx alata_randomforest_r31.tif
Dipteryx alata	32	bioclim	0.00323333	0.75	0.918395996	enm_LGM_NCAR_Dipteryx alata_bioclim_r32.tif
Dipteryx alata	32	domain	0.49178288	0.6953125	0.895874023	enm_LGM_NCAR_Dipteryx alata_domain_r32.tif
Dipteryx alata	32	glm	0.01418385	0.7734375	0.921630859	enm_LGM_NCAR_Dipteryx alata_glm_r32.tif
Dipteryx alata	32	svm	0.64529826	0.8125	0.928771973	enm_LGM_NCAR_Dipteryx alata_svm_r32.tif
Dipteryx alata	32	randomforest	0.40562774	0.8203125	0.948303223	enm_LGM_NCAR_Dipteryx alata_randomforest_r32.tif
Dipteryx alata	33	bioclim	0.00323333	0.796875	0.946594238	enm_LGM_NCAR_Dipteryx alata_bioclim_r33.tif
Dipteryx alata	33	domain	0.49086922	0.765625	0.919464111	enm_LGM_NCAR_Dipteryx alata_domain_r33.tif
Dipteryx alata	33	glm	0.16314357	0.8046875	0.946807861	enm_LGM_NCAR_Dipteryx alata_glm_r33.tif
Dipteryx alata	33	svm	0.70912989	0.8515625	0.944854736	enm_LGM_NCAR_Dipteryx alata_svm_r33.tif
Dipteryx alata	33	randomforest	0.39496667	0.8671875	0.961700439	enm_LGM_NCAR_Dipteryx alata_randomforest_r33.tif
Dipteryx alata	34	bioclim	0.01656667	0.733452264	0.902189961	enm_LGM_NCAR_Dipteryx alata_bioclim_r34.tif
Dipteryx alata	34	domain	0.49529036	0.693774606	0.901144193	enm_LGM_NCAR_Dipteryx alata_domain_r34.tif
Dipteryx alata	34	glm	-0.0458929	0.764025591	0.902559055	enm_LGM_NCAR_Dipteryx alata_glm_r34.tif
Dipteryx alata	34	svm	0.51819977	0.779896654	0.926058071	enm_LGM_NCAR_Dipteryx alata_svm_r34.tif
Dipteryx alata	34	randomforest	0.49716667	0.811454232	0.945004921	enm_LGM_NCAR_Dipteryx alata_randomforest_r34.tif
Dipteryx alata	35	bioclim	0.0099	0.771961122	0.9296875	enm_LGM_NCAR_Dipteryx alata_bioclim_r35.tif
Dipteryx alata	35	domain	0.5083451	0.701464075	0.89640748	enm_LGM_NCAR_Dipteryx alata_domain_r35.tif
Dipteryx alata	35	glm	0.0458229	0.771899606	0.899237205	enm_LGM_NCAR_Dipteryx alata_glm_r35.tif
Dipteryx alata	35	svm	0.80636598	0.795706201	0.936146654	enm_LGM_NCAR_Dipteryx alata_svm_r35.tif
Dipteryx alata	35	randomforest	0.6781	0.827325295	0.955524114	enm_LGM_NCAR_Dipteryx alata_randomforest_r35.tif
Dipteryx alata	36	bioclim	0.01656667	0.765625	0.906402588	enm_LGM_NCAR_Dipteryx alata_bioclim_r36.tif
Dipteryx alata	36	domain	0.47246955	0.7265625	0.900238037	enm_LGM_NCAR_Dipteryx alata_domain_r36.tif
Dipteryx alata	36	glm	-0.28604796	0.78125	0.927520752	enm_LGM_NCAR_Dipteryx alata_glm_r36.tif
Dipteryx alata	36	svm	0.39081754	0.8125	0.939971924	enm_LGM_NCAR_Dipteryx alata_svm_r36.tif
Dipteryx alata	36	randomforest	0.31353333	0.828125	0.954559326	enm_LGM_NCAR_Dipteryx alata_randomforest_r36.tif
Dipteryx alata	37	bioclim	0.00323333	0.7734375	0.933502197	enm_LGM_NCAR_Dipteryx alata_bioclim_r37.tif
Dipteryx alata	37	domain	0.44850524	0.75	0.914337158	enm_LGM_NCAR_Dipteryx alata_domain_r37.tif
Dipteryx alata	37	glm	-0.54802033	0.765625	0.912017822	enm_LGM_NCAR_Dipteryx alata_glm_r37.tif
Dipteryx alata	37	svm	0.45850963	0.796875	0.936309814	enm_LGM_NCAR_Dipteryx alata_svm_r37.tif
Dipteryx alata	37	randomforest	0.21164167	0.796875	0.948913574	enm_LGM_NCAR_Dipteryx alata_randomforest_r37.tif
Dipteryx alata	38	bioclim	0.0099	0.7421875	0.912506104	enm_LGM_NCAR_Dipteryx alata_bioclim_r38.tif
Dipteryx alata	38	domain	0.49743969	0.7734375	0.916992188	enm_LGM_NCAR_Dipteryx alata_domain_r38.tif
Dipteryx alata	38	glm	0.17354055	0.78125	0.91003418	enm_LGM_NCAR_Dipteryx alata_glm_r38.tif
Dipteryx alata	38	svm	0.69857079	0.8046875	0.919494629	enm_LGM_NCAR_Dipteryx alata_svm_r38.tif
Dipteryx alata	38	randomforest	0.4373	0.7890625	0.943267822	enm_LGM_NCAR_Dipteryx alata_randomforest_r38.tif
Dipteryx alata	39	bioclim	0.02323333	0.8125	0.939697266	enm_LGM_NCAR_Dipteryx alata_bioclim_r39.tif
Dipteryx alata	39	domain	0.47981535	0.7578125	0.920623779	enm_LGM_NCAR_Dipteryx alata_domain_r39.tif
Dipteryx alata	39	glm	-0.19544116	0.8046875	0.921783447	enm_LGM_NCAR_Dipteryx alata_glm_r39.tif
Dipteryx alata	39	svm	0.7282454	0.8046875	0.928497314	enm_LGM_NCAR_Dipteryx alata_svm_r39.tif
Dipteryx alata	39	randomforest	0.43435	0.8046875	0.956512451	enm_LGM_NCAR_Dipteryx alata_randomforest_r39.tif
Dipteryx alata	40	bioclim	0.00323333	0.787524606	0.94835753	enm_LGM_NCAR_Dipteryx alata_bioclim_r40.tif
Dipteryx alata	40	domain	0.47151078	0.771838091	0.916830709	enm_LGM_NCAR_Dipteryx alata_domain_r40.tif
Dipteryx alata	40	glm	-0.01251295	0.819143701	0.916400098	enm_LGM_NCAR_Dipteryx alata_glm_r40.tif
Dipteryx alata	40	svm	0.62269657	0.866264764	0.952017717	enm_LGM_NCAR_Dipteryx alata_svm_r40.tif
Dipteryx alata	40	randomforest	0.55038128	0.850824311	0.967396654	enm_LGM_NCAR_Dipteryx alata_randomforest_r40.tif
Dipteryx alata	41	bioclim	0.00323333	0.693713091	0.880136565	enm_LGM_NCAR_Dipteryx alata_bioclim_r41.tif
Dipteryx alata	41	domain	0.46840577	0.732775591	0.888410433	enm_LGM_NCAR_Dipteryx alata_domain_r41.tif
Dipteryx alata	41	glm	-0.36959769	0.763902559	0.91984498	enm_LGM_NCAR_Dipteryx alata_glm_r41.tif
Dipteryx alata	41	svm	0.50291983	0.811208169	0.921136811	enm_LGM_NCAR_Dipteryx alata_svm_r41.tif
Dipteryx alata	41	randomforest	0.24553333	0.795460138	0.930856299	enm_LGM_NCAR_Dipteryx alata_randomforest_r41.tif
Dipteryx alata	42	bioclim	0.00323333	0.787770669	0.923720472	enm_LGM_NCAR_Dipteryx alata_bioclim_r42.tif
Dipteryx alata	42	domain	0.48695703	0.779958169	0.925043061	enm_LGM_NCAR_Dipteryx alata_domain_r42.tif
Dipteryx alata	42	glm	-0.33145046	0.811208169	0.921106053	enm_LGM_NCAR_Dipteryx alata_glm_r42.tif
Dipteryx alata	42	svm	0.81393296	0.858759843	0.956539124	enm_LGM_NCAR_Dipteryx alata_svm_r42.tif
Dipteryx alata	42	randomforest	0.30397619	0.842704232	0.962752215	enm_LGM_NCAR_Dipteryx alata_randomforest_r42.tif
Dipteryx alata	43	bioclim	0.00323333	0.7421875	0.903625488	enm_LGM_NCAR_Dipteryx alata_bioclim_r43.tif
Dipteryx alata	43	domain	0.39328721	0.71875	0.894836426	enm_LGM_NCAR_Dipteryx alata_domain_r43.tif
Dipteryx alata	43	glm	-0.01974034	0.7734375	0.900390625	enm_LGM_NCAR_Dipteryx alata_glm_r43.tif
Dipteryx alata	43	svm	0.43179644	0.78125	0.919921875	enm_LGM_NCAR_Dipteryx alata_svm_r43.tif
Dipteryx alata	43	randomforest	0.51571667	0.8203125	0.945678711	enm_LGM_NCAR_Dipteryx alata_randomforest_r43.tif
Dipteryx alata	44	bioclim	0.00323333	0.7109375	0.904876709	enm_LGM_NCAR_Dipteryx alata_bioclim_r44.tif
Dipteryx alata	44	domain	0.44092809	0.6953125	0.890869141	enm_LGM_NCAR_Dipteryx alata_domain_r44.tif
Dipteryx alata	44	glm	-0.21669097	0.7578125	0.901184082	enm_LGM_NCAR_Dipteryx alata_glm_r44.tif
Dipteryx alata	44	svm	0.71145003	0.7734375	0.924255371	enm_LGM_NCAR_Dipteryx alata_svm_r44.tif
Dipteryx alata	44	randomforest	0.5334	0.796875	0.943908691	enm_LGM_NCAR_Dipteryx alata_randomforest_r44.tif
Dipteryx alata	45	bioclim	0.00323333	0.75	0.920410156	enm_LGM_NCAR_Dipteryx alata_bioclim_r45.tif
Dipteryx alata	45	domain	0.53485657	0.7421875	0.921508789	enm_LGM_NCAR_Dipteryx alata_domain_r45.tif
Dipteryx alata	45	glm	-0.13871652	0.7890625	0.910400391	enm_LGM_NCAR_Dipteryx alata_glm_r45.tif
Dipteryx alata	45	svm	0.58991049	0.8203125	0.953552246	enm_LGM_NCAR_Dipteryx alata_svm_r45.tif
Dipteryx alata	45	randomforest	0.4824	0.8125	0.952758789	enm_LGM_NCAR_Dipteryx alata_randomforest_r45.tif
Dipteryx alata	46	bioclim	0.00323333	0.771776575	0.926734744	enm_LGM_NCAR_Dipteryx alata_bioclim_r46.tif
Dipteryx alata	46	domain	0.57084803	0.741203248	0.918245571	enm_LGM_NCAR_Dipteryx alata_domain_r46.tif
Dipteryx alata	46	glm	-0.24126572	0.811208169	0.908341535	enm_LGM_NCAR_Dipteryx alata_glm_r46.tif
Dipteryx alata	46	svm	0.76020496	0.83507628	0.949372539	enm_LGM_NCAR_Dipteryx alata_svm_r46.tif
Dipteryx alata	46	randomforest	0.4062881	0.827079232	0.961183563	enm_LGM_NCAR_Dipteryx alata_randomforest_r46.tif
Dipteryx alata	47	bioclim	0.00323333	0.779712106	0.934977854	enm_LGM_NCAR_Dipteryx alata_bioclim_r47.tif
Dipteryx alata	47	domain	0.47668022	0.724963091	0.905573327	enm_LGM_NCAR_Dipteryx alata_domain_r47.tif
Dipteryx alata	47	glm	-0.03426073	0.787832185	0.923166831	enm_LGM_NCAR_Dipteryx alata_glm_r47.tif
Dipteryx alata	47	svm	0.24188585	0.787524606	0.93011811	enm_LGM_NCAR_Dipteryx alata_svm_r47.tif
Dipteryx alata	47	randomforest	0.46621667	0.82726378	0.948695866	enm_LGM_NCAR_Dipteryx alata_randomforest_r47.tif
Dipteryx alata	48	bioclim	0.0099	0.796875	0.93258667	enm_LGM_NCAR_Dipteryx alata_bioclim_r48.tif
Dipteryx alata	48	domain	0.42166558	0.7421875	0.920257568	enm_LGM_NCAR_Dipteryx alata_domain_r48.tif
Dipteryx alata	48	glm	-0.22575839	0.7890625	0.913238525	enm_LGM_NCAR_Dipteryx alata_glm_r48.tif
Dipteryx alata	48	svm	0.5079632	0.8203125	0.949920654	enm_LGM_NCAR_Dipteryx alata_svm_r48.tif
Dipteryx alata	48	randomforest	0.56579167	0.8671875	0.963104248	enm_LGM_NCAR_Dipteryx alata_randomforest_r48.tif
Dipteryx alata	49	bioclim	0.0099	0.787709154	0.922859252	enm_LGM_NCAR_Dipteryx alata_bioclim_r49.tif
Dipteryx alata	49	domain	0.5273133	0.709215059	0.900805856	enm_LGM_NCAR_Dipteryx alata_domain_r49.tif
Dipteryx alata	49	glm	0.17128814	0.795521654	0.881243848	enm_LGM_NCAR_Dipteryx alata_glm_r49.tif
Dipteryx alata	49	svm	0.76058691	0.803580217	0.935746801	enm_LGM_NCAR_Dipteryx alata_svm_r49.tif
Dipteryx alata	49	randomforest	0.39890833	0.787832185	0.949341781	enm_LGM_NCAR_Dipteryx alata_randomforest_r49.tif
Dipteryx alata	50	bioclim	0.00323333	0.7890625	0.920928955	enm_LGM_NCAR_Dipteryx alata_bioclim_r50.tif
Dipteryx alata	50	domain	0.46354072	0.6953125	0.890045166	enm_LGM_NCAR_Dipteryx alata_domain_r50.tif
Dipteryx alata	50	glm	-0.21356076	0.7578125	0.888580322	enm_LGM_NCAR_Dipteryx alata_glm_r50.tif
Dipteryx alata	50	svm	0.5686539	0.8046875	0.948760986	enm_LGM_NCAR_Dipteryx alata_svm_r50.tif
Dipteryx alata	50	randomforest	0.37481667	0.828125	0.959075928	enm_LGM_NCAR_Dipteryx alata_randomforest_r50.tif
Dipteryx alata	51	bioclim	0.00323333	0.7578125	0.920959473	enm_LGM_NCAR_Dipteryx alata_bioclim_r51.tif
Dipteryx alata	51	domain	0.43372975	0.7265625	0.898254395	enm_LGM_NCAR_Dipteryx alata_domain_r51.tif
Dipteryx alata	51	glm	-0.28176549	0.7421875	0.910827637	enm_LGM_NCAR_Dipteryx alata_glm_r51.tif
Dipteryx alata	51	svm	0.57052481	0.8046875	0.932189941	enm_LGM_NCAR_Dipteryx alata_svm_r51.tif
Dipteryx alata	51	randomforest	0.49996667	0.7890625	0.945983887	enm_LGM_NCAR_Dipteryx alata_randomforest_r51.tif
Dipteryx alata	52	bioclim	0.0199	0.796875	0.943511963	enm_LGM_NCAR_Dipteryx alata_bioclim_r52.tif
Dipteryx alata	52	domain	0.44985339	0.734375	0.904083252	enm_LGM_NCAR_Dipteryx alata_domain_r52.tif
Dipteryx alata	52	glm	-0.5195476	0.8125	0.901824951	enm_LGM_NCAR_Dipteryx alata_glm_r52.tif
Dipteryx alata	52	svm	0.56319274	0.8203125	0.943878174	enm_LGM_NCAR_Dipteryx alata_svm_r52.tif
Dipteryx alata	52	randomforest	0.55467727	0.8671875	0.960357666	enm_LGM_NCAR_Dipteryx alata_randomforest_r52.tif
Dipteryx alata	53	bioclim	0.00323333	0.75	0.901763916	enm_LGM_NCAR_Dipteryx alata_bioclim_r53.tif
Dipteryx alata	53	domain	0.39513387	0.7109375	0.901428223	enm_LGM_NCAR_Dipteryx alata_domain_r53.tif
Dipteryx alata	53	glm	-0.53434279	0.7578125	0.906738281	enm_LGM_NCAR_Dipteryx alata_glm_r53.tif
Dipteryx alata	53	svm	0.66773418	0.7890625	0.924987793	enm_LGM_NCAR_Dipteryx alata_svm_r53.tif
Dipteryx alata	53	randomforest	0.32621667	0.796875	0.943481445	enm_LGM_NCAR_Dipteryx alata_randomforest_r53.tif
Dipteryx alata	54	bioclim	0.0099	0.749015748	0.915846457	enm_LGM_NCAR_Dipteryx alata_bioclim_r54.tif
Dipteryx alata	54	domain	0.46750424	0.732591043	0.901851624	enm_LGM_NCAR_Dipteryx alata_domain_r54.tif
Dipteryx alata	54	glm	-0.12774694	0.803334154	0.921782726	enm_LGM_NCAR_Dipteryx alata_glm_r54.tif
Dipteryx alata	54	svm	0.61931405	0.834891732	0.943620817	enm_LGM_NCAR_Dipteryx alata_svm_r54.tif
Dipteryx alata	54	randomforest	0.42443333	0.850762795	0.954078494	enm_LGM_NCAR_Dipteryx alata_randomforest_r54.tif
Dipteryx alata	55	bioclim	0.01656667	0.756643701	0.928795522	enm_LGM_NCAR_Dipteryx alata_bioclim_r55.tif
Dipteryx alata	55	domain	0.4847035	0.724470965	0.890009843	enm_LGM_NCAR_Dipteryx alata_domain_r55.tif
Dipteryx alata	55	glm	0.23223901	0.779835138	0.915292815	enm_LGM_NCAR_Dipteryx alata_glm_r55.tif
Dipteryx alata	55	svm	0.74670941	0.811392717	0.931102362	enm_LGM_NCAR_Dipteryx alata_svm_r55.tif
Dipteryx alata	55	randomforest	0.54095	0.842827264	0.958784449	enm_LGM_NCAR_Dipteryx alata_randomforest_r55.tif
Dipteryx alata	56	bioclim	0.0099	0.734375	0.918548584	enm_LGM_NCAR_Dipteryx alata_bioclim_r56.tif
Dipteryx alata	56	domain	0.46843326	0.734375	0.904449463	enm_LGM_NCAR_Dipteryx alata_domain_r56.tif
Dipteryx alata	56	glm	-0.09714431	0.7890625	0.892547607	enm_LGM_NCAR_Dipteryx alata_glm_r56.tif
Dipteryx alata	56	svm	0.64277348	0.796875	0.929290771	enm_LGM_NCAR_Dipteryx alata_svm_r56.tif
Dipteryx alata	56	randomforest	0.61371667	0.8359375	0.951263428	enm_LGM_NCAR_Dipteryx alata_randomforest_r56.tif
Dipteryx alata	57	bioclim	0.00323333	0.75	0.914215088	enm_LGM_NCAR_Dipteryx alata_bioclim_r57.tif
Dipteryx alata	57	domain	0.45716238	0.71875	0.904693604	enm_LGM_NCAR_Dipteryx alata_domain_r57.tif
Dipteryx alata	57	glm	-0.04029538	0.78125	0.90914917	enm_LGM_NCAR_Dipteryx alata_glm_r57.tif
Dipteryx alata	57	svm	0.57510137	0.8046875	0.937225342	enm_LGM_NCAR_Dipteryx alata_svm_r57.tif
Dipteryx alata	57	randomforest	0.33595	0.796875	0.945770264	enm_LGM_NCAR_Dipteryx alata_randomforest_r57.tif
Dipteryx alata	58	bioclim	0.00323333	0.756520669	0.900990404	enm_LGM_NCAR_Dipteryx alata_bioclim_r58.tif
Dipteryx alata	58	domain	0.49355774	0.717396654	0.91492372	enm_LGM_NCAR_Dipteryx alata_domain_r58.tif
Dipteryx alata	58	glm	-0.42476861	0.732775591	0.889333169	enm_LGM_NCAR_Dipteryx alata_glm_r58.tif
Dipteryx alata	58	svm	0.39461697	0.771961122	0.931471457	enm_LGM_NCAR_Dipteryx alata_svm_r58.tif
Dipteryx alata	58	randomforest	0.52597143	0.803887795	0.949187992	enm_LGM_NCAR_Dipteryx alata_randomforest_r58.tif
Dipteryx alata	59	bioclim	0.00323333	0.7734375	0.920776367	enm_LGM_NCAR_Dipteryx alata_bioclim_r59.tif
Dipteryx alata	59	domain	0.45648657	0.7265625	0.894683838	enm_LGM_NCAR_Dipteryx alata_domain_r59.tif
Dipteryx alata	59	glm	-0.40225959	0.71875	0.890289307	enm_LGM_NCAR_Dipteryx alata_glm_r59.tif
Dipteryx alata	59	svm	0.44300918	0.7578125	0.909881592	enm_LGM_NCAR_Dipteryx alata_svm_r59.tif
Dipteryx alata	59	randomforest	0.55921667	0.7890625	0.930633545	enm_LGM_NCAR_Dipteryx alata_randomforest_r59.tif
Dipteryx alata	60	bioclim	0.02323333	0.6875	0.90145874	enm_LGM_NCAR_Dipteryx alata_bioclim_r60.tif
Dipteryx alata	60	domain	0.48858775	0.7109375	0.893890381	enm_LGM_NCAR_Dipteryx alata_domain_r60.tif
Dipteryx alata	60	glm	-0.49086835	0.734375	0.893280029	enm_LGM_NCAR_Dipteryx alata_glm_r60.tif
Dipteryx alata	60	svm	0.82982579	0.8203125	0.937896729	enm_LGM_NCAR_Dipteryx alata_svm_r60.tif
Dipteryx alata	60	randomforest	0.54724048	0.8125	0.952362061	enm_LGM_NCAR_Dipteryx alata_randomforest_r60.tif
Dipteryx alata	61	bioclim	0.00323333	0.78125	0.941436768	enm_LGM_NCAR_Dipteryx alata_bioclim_r61.tif
Dipteryx alata	61	domain	0.4858381	0.734375	0.917388916	enm_LGM_NCAR_Dipteryx alata_domain_r61.tif
Dipteryx alata	61	glm	-0.46730793	0.8359375	0.941070557	enm_LGM_NCAR_Dipteryx alata_glm_r61.tif
Dipteryx alata	61	svm	0.72869898	0.8515625	0.959991455	enm_LGM_NCAR_Dipteryx alata_svm_r61.tif
Dipteryx alata	61	randomforest	0.48479881	0.890625	0.971405029	enm_LGM_NCAR_Dipteryx alata_randomforest_r61.tif
Dipteryx alata	62	bioclim	0.00323333	0.6953125	0.90246582	enm_LGM_NCAR_Dipteryx alata_bioclim_r62.tif
Dipteryx alata	62	domain	0.46138948	0.640625	0.892608643	enm_LGM_NCAR_Dipteryx alata_domain_r62.tif
Dipteryx alata	62	glm	-0.51328532	0.734375	0.893585205	enm_LGM_NCAR_Dipteryx alata_glm_r62.tif
Dipteryx alata	62	svm	0.6330524	0.7734375	0.927154541	enm_LGM_NCAR_Dipteryx alata_svm_r62.tif
Dipteryx alata	62	randomforest	0.36286667	0.796875	0.949432373	enm_LGM_NCAR_Dipteryx alata_randomforest_r62.tif
Dipteryx alata	63	bioclim	0.01323333	0.7109375	0.895477295	enm_LGM_NCAR_Dipteryx alata_bioclim_r63.tif
Dipteryx alata	63	domain	0.45921016	0.7109375	0.885467529	enm_LGM_NCAR_Dipteryx alata_domain_r63.tif
Dipteryx alata	63	glm	-0.2005105	0.765625	0.896392822	enm_LGM_NCAR_Dipteryx alata_glm_r63.tif
Dipteryx alata	63	svm	0.77912963	0.7890625	0.922943115	enm_LGM_NCAR_Dipteryx alata_svm_r63.tif
Dipteryx alata	63	randomforest	0.52986667	0.78125	0.946411133	enm_LGM_NCAR_Dipteryx alata_randomforest_r63.tif
Dipteryx alata	64	bioclim	0.0199	0.7265625	0.91003418	enm_LGM_NCAR_Dipteryx alata_bioclim_r64.tif
Dipteryx alata	64	domain	0.41666863	0.734375	0.902709961	enm_LGM_NCAR_Dipteryx alata_domain_r64.tif
Dipteryx alata	64	glm	-0.3208556	0.796875	0.917114258	enm_LGM_NCAR_Dipteryx alata_glm_r64.tif
Dipteryx alata	64	svm	0.53092285	0.8046875	0.946838379	enm_LGM_NCAR_Dipteryx alata_svm_r64.tif
Dipteryx alata	64	randomforest	0.56263333	0.828125	0.960571289	enm_LGM_NCAR_Dipteryx alata_randomforest_r64.tif
Dipteryx alata	65	bioclim	0.00656667	0.795644685	0.903727854	enm_LGM_NCAR_Dipteryx alata_bioclim_r65.tif
Dipteryx alata	65	domain	0.47660515	0.732714075	0.894131398	enm_LGM_NCAR_Dipteryx alata_domain_r65.tif
Dipteryx alata	65	glm	-0.11586941	0.795337106	0.910248524	enm_LGM_NCAR_Dipteryx alata_glm_r65.tif
Dipteryx alata	65	svm	0.70583845	0.803580217	0.919352854	enm_LGM_NCAR_Dipteryx alata_svm_r65.tif
Dipteryx alata	65	randomforest	0.4145	0.803641732	0.934670276	enm_LGM_NCAR_Dipteryx alata_randomforest_r65.tif
Dipteryx alata	66	bioclim	0.00323333	0.796875	0.948242188	enm_LGM_NCAR_Dipteryx alata_bioclim_r66.tif
Dipteryx alata	66	domain	0.4765179	0.75	0.92880249	enm_LGM_NCAR_Dipteryx alata_domain_r66.tif
Dipteryx alata	66	glm	-0.2629647	0.765625	0.916168213	enm_LGM_NCAR_Dipteryx alata_glm_r66.tif
Dipteryx alata	66	svm	0.75892476	0.8359375	0.969329834	enm_LGM_NCAR_Dipteryx alata_svm_r66.tif
Dipteryx alata	66	randomforest	0.467975	0.84375	0.973236084	enm_LGM_NCAR_Dipteryx alata_randomforest_r66.tif
Dipteryx alata	67	bioclim	0.0099	0.7734375	0.91796875	enm_LGM_NCAR_Dipteryx alata_bioclim_r67.tif
Dipteryx alata	67	domain	0.46712137	0.7265625	0.900878906	enm_LGM_NCAR_Dipteryx alata_domain_r67.tif
Dipteryx alata	67	glm	-0.36571799	0.7890625	0.927978516	enm_LGM_NCAR_Dipteryx alata_glm_r67.tif
Dipteryx alata	67	svm	0.49460448	0.8125	0.924865723	enm_LGM_NCAR_Dipteryx alata_svm_r67.tif
Dipteryx alata	67	randomforest	0.23844524	0.8125	0.937927246	enm_LGM_NCAR_Dipteryx alata_randomforest_r67.tif
Dipteryx alata	68	bioclim	0.02323333	0.74913878	0.915754183	enm_LGM_NCAR_Dipteryx alata_bioclim_r68.tif
Dipteryx alata	68	domain	0.47374473	0.756090059	0.914000984	enm_LGM_NCAR_Dipteryx alata_domain_r68.tif
Dipteryx alata	68	glm	0.09816788	0.803272638	0.920275591	enm_LGM_NCAR_Dipteryx alata_glm_r68.tif
Dipteryx alata	68	svm	0.77906297	0.827325295	0.950479823	enm_LGM_NCAR_Dipteryx alata_svm_r68.tif
Dipteryx alata	68	randomforest	0.53742115	0.835014764	0.955093504	enm_LGM_NCAR_Dipteryx alata_randomforest_r68.tif
Dipteryx alata	69	bioclim	0.02323333	0.7734375	0.922637939	enm_LGM_NCAR_Dipteryx alata_bioclim_r69.tif
Dipteryx alata	69	domain	0.41168272	0.7265625	0.897949219	enm_LGM_NCAR_Dipteryx alata_domain_r69.tif
Dipteryx alata	69	glm	-0.01364284	0.7734375	0.887145996	enm_LGM_NCAR_Dipteryx alata_glm_r69.tif
Dipteryx alata	69	svm	0.81165939	0.796875	0.923217773	enm_LGM_NCAR_Dipteryx alata_svm_r69.tif
Dipteryx alata	69	randomforest	0.58791667	0.8125	0.963989258	enm_LGM_NCAR_Dipteryx alata_randomforest_r69.tif
Dipteryx alata	70	bioclim	0.02656667	0.7265625	0.899047852	enm_LGM_NCAR_Dipteryx alata_bioclim_r70.tif
Dipteryx alata	70	domain	0.57112933	0.640625	0.882019043	enm_LGM_NCAR_Dipteryx alata_domain_r70.tif
Dipteryx alata	70	glm	-0.3170634	0.7421875	0.887145996	enm_LGM_NCAR_Dipteryx alata_glm_r70.tif
Dipteryx alata	70	svm	0.7342522	0.7578125	0.926086426	enm_LGM_NCAR_Dipteryx alata_svm_r70.tif
Dipteryx alata	70	randomforest	0.41705	0.78125	0.938354492	enm_LGM_NCAR_Dipteryx alata_randomforest_r70.tif
Dipteryx alata	71	bioclim	0.01656667	0.671875	0.872802734	enm_LGM_NCAR_Dipteryx alata_bioclim_r71.tif
Dipteryx alata	71	domain	0.40993098	0.65625	0.874633789	enm_LGM_NCAR_Dipteryx alata_domain_r71.tif
Dipteryx alata	71	glm	-0.02647866	0.6875	0.872741699	enm_LGM_NCAR_Dipteryx alata_glm_r71.tif
Dipteryx alata	71	svm	0.56762124	0.7578125	0.89666748	enm_LGM_NCAR_Dipteryx alata_svm_r71.tif
Dipteryx alata	71	randomforest	0.36191667	0.75	0.929443359	enm_LGM_NCAR_Dipteryx alata_randomforest_r71.tif
Dipteryx alata	72	bioclim	0.0099	0.734375	0.920043945	enm_LGM_NCAR_Dipteryx alata_bioclim_r72.tif
Dipteryx alata	72	domain	0.46786927	0.703125	0.917114258	enm_LGM_NCAR_Dipteryx alata_domain_r72.tif
Dipteryx alata	72	glm	-0.262721	0.8046875	0.921875	enm_LGM_NCAR_Dipteryx alata_glm_r72.tif
Dipteryx alata	72	svm	0.49431517	0.796875	0.941772461	enm_LGM_NCAR_Dipteryx alata_svm_r72.tif
Dipteryx alata	72	randomforest	0.40316429	0.8125	0.953796387	enm_LGM_NCAR_Dipteryx alata_randomforest_r72.tif
Dipteryx alata	73	bioclim	0.00656667	0.71875	0.898010254	enm_LGM_NCAR_Dipteryx alata_bioclim_r73.tif
Dipteryx alata	73	domain	0.39289831	0.71875	0.897033691	enm_LGM_NCAR_Dipteryx alata_domain_r73.tif
Dipteryx alata	73	glm	-0.47550618	0.75	0.907165527	enm_LGM_NCAR_Dipteryx alata_glm_r73.tif
Dipteryx alata	73	svm	0.71349044	0.7734375	0.919616699	enm_LGM_NCAR_Dipteryx alata_svm_r73.tif
Dipteryx alata	73	randomforest	0.48676944	0.7890625	0.944763184	enm_LGM_NCAR_Dipteryx alata_randomforest_r73.tif
Dipteryx alata	74	bioclim	0.00323333	0.703125	0.899810791	enm_LGM_NCAR_Dipteryx alata_bioclim_r74.tif
Dipteryx alata	74	domain	0.41529342	0.703125	0.905944824	enm_LGM_NCAR_Dipteryx alata_domain_r74.tif
Dipteryx alata	74	glm	-0.50100737	0.7734375	0.913513184	enm_LGM_NCAR_Dipteryx alata_glm_r74.tif
Dipteryx alata	74	svm	0.65525128	0.8046875	0.925537109	enm_LGM_NCAR_Dipteryx alata_svm_r74.tif
Dipteryx alata	74	randomforest	0.42828333	0.8046875	0.946746826	enm_LGM_NCAR_Dipteryx alata_randomforest_r74.tif
Dipteryx alata	75	bioclim	0.0099	0.732837106	0.917876476	enm_LGM_NCAR_Dipteryx alata_bioclim_r75.tif
Dipteryx alata	75	domain	0.47922596	0.677288386	0.881489911	enm_LGM_NCAR_Dipteryx alata_domain_r75.tif
Dipteryx alata	75	glm	0.21129531	0.771899606	0.899514026	enm_LGM_NCAR_Dipteryx alata_glm_r75.tif
Dipteryx alata	75	svm	0.69055382	0.787955217	0.926580955	enm_LGM_NCAR_Dipteryx alata_svm_r75.tif
Dipteryx alata	75	randomforest	0.38318333	0.780019685	0.932301919	enm_LGM_NCAR_Dipteryx alata_randomforest_r75.tif
Dipteryx alata	76	bioclim	0.00323333	0.779773622	0.921659695	enm_LGM_NCAR_Dipteryx alata_bioclim_r76.tif
Dipteryx alata	76	domain	0.49402646	0.716966043	0.905111959	enm_LGM_NCAR_Dipteryx alata_domain_r76.tif
Dipteryx alata	76	glm	-0.19925461	0.787586122	0.909971703	enm_LGM_NCAR_Dipteryx alata_glm_r76.tif
Dipteryx alata	76	svm	0.51636187	0.803272638	0.920613927	enm_LGM_NCAR_Dipteryx alata_svm_r76.tif
Dipteryx alata	76	randomforest	0.55926905	0.827079232	0.949895423	enm_LGM_NCAR_Dipteryx alata_randomforest_r76.tif
Dipteryx alata	77	bioclim	0.02656667	0.8203125	0.950775146	enm_LGM_NCAR_Dipteryx alata_bioclim_r77.tif
Dipteryx alata	77	domain	0.57351771	0.765625	0.947631836	enm_LGM_NCAR_Dipteryx alata_domain_r77.tif
Dipteryx alata	77	glm	-0.43274273	0.84375	0.946777344	enm_LGM_NCAR_Dipteryx alata_glm_r77.tif
Dipteryx alata	77	svm	0.7628802	0.8671875	0.962219238	enm_LGM_NCAR_Dipteryx alata_svm_r77.tif
Dipteryx alata	77	randomforest	0.30916667	0.8515625	0.971008301	enm_LGM_NCAR_Dipteryx alata_randomforest_r77.tif
Dipteryx alata	78	bioclim	0.00323333	0.732652559	0.913447343	enm_LGM_NCAR_Dipteryx alata_bioclim_r78.tif
Dipteryx alata	78	domain	0.46820595	0.709092028	0.897914616	enm_LGM_NCAR_Dipteryx alata_domain_r78.tif
Dipteryx alata	78	glm	-0.40671559	0.756213091	0.914400837	enm_LGM_NCAR_Dipteryx alata_glm_r78.tif
Dipteryx alata	78	svm	0.60509473	0.772268701	0.927688238	enm_LGM_NCAR_Dipteryx alata_svm_r78.tif
Dipteryx alata	78	randomforest	0.23506667	0.756090059	0.940914124	enm_LGM_NCAR_Dipteryx alata_randomforest_r78.tif
Dipteryx alata	79	bioclim	0.00323333	0.7421875	0.921600342	enm_LGM_NCAR_Dipteryx alata_bioclim_r79.tif
Dipteryx alata	79	domain	0.48425985	0.7109375	0.895782471	enm_LGM_NCAR_Dipteryx alata_domain_r79.tif
Dipteryx alata	79	glm	-0.60631351	0.765625	0.884674072	enm_LGM_NCAR_Dipteryx alata_glm_r79.tif
Dipteryx alata	79	svm	0.71066546	0.796875	0.925567627	enm_LGM_NCAR_Dipteryx alata_svm_r79.tif
Dipteryx alata	79	randomforest	0.42581587	0.8125	0.949188232	enm_LGM_NCAR_Dipteryx alata_randomforest_r79.tif
Dipteryx alata	80	bioclim	0.00323333	0.75	0.913543701	enm_LGM_NCAR_Dipteryx alata_bioclim_r80.tif
Dipteryx alata	80	domain	0.45709105	0.671875	0.882232666	enm_LGM_NCAR_Dipteryx alata_domain_r80.tif
Dipteryx alata	80	glm	-0.25325806	0.78125	0.909820557	enm_LGM_NCAR_Dipteryx alata_glm_r80.tif
Dipteryx alata	80	svm	0.71099137	0.796875	0.931610107	enm_LGM_NCAR_Dipteryx alata_svm_r80.tif
Dipteryx alata	80	randomforest	0.35055	0.8359375	0.951629639	enm_LGM_NCAR_Dipteryx alata_randomforest_r80.tif
Dipteryx alata	81	bioclim	0.00656667	0.734375	0.891174316	enm_LGM_NCAR_Dipteryx alata_bioclim_r81.tif
Dipteryx alata	81	domain	0.43043283	0.734375	0.900268555	enm_LGM_NCAR_Dipteryx alata_domain_r81.tif
Dipteryx alata	81	glm	-0.85042678	0.75	0.890014648	enm_LGM_NCAR_Dipteryx alata_glm_r81.tif
Dipteryx alata	81	svm	0.366833	0.75	0.915588379	enm_LGM_NCAR_Dipteryx alata_svm_r81.tif
Dipteryx alata	81	randomforest	0.41966667	0.7734375	0.936645508	enm_LGM_NCAR_Dipteryx alata_randomforest_r81.tif
Dipteryx alata	82	bioclim	0.00323333	0.732468012	0.916984498	enm_LGM_NCAR_Dipteryx alata_bioclim_r82.tif
Dipteryx alata	82	domain	0.46017915	0.701033465	0.892685778	enm_LGM_NCAR_Dipteryx alata_domain_r82.tif
Dipteryx alata	82	glm	0.01661856	0.756274606	0.923566683	enm_LGM_NCAR_Dipteryx alata_glm_r82.tif
Dipteryx alata	82	svm	0.79141462	0.81163878	0.936238927	enm_LGM_NCAR_Dipteryx alata_svm_r82.tif
Dipteryx alata	82	randomforest	0.60656071	0.796136811	0.957584892	enm_LGM_NCAR_Dipteryx alata_randomforest_r82.tif
Dipteryx alata	83	bioclim	0.00323333	0.7890625	0.936950684	enm_LGM_NCAR_Dipteryx alata_bioclim_r83.tif
Dipteryx alata	83	domain	0.48081098	0.75	0.925354004	enm_LGM_NCAR_Dipteryx alata_domain_r83.tif
Dipteryx alata	83	glm	-0.25068931	0.8046875	0.928771973	enm_LGM_NCAR_Dipteryx alata_glm_r83.tif
Dipteryx alata	83	svm	0.67305715	0.8359375	0.944885254	enm_LGM_NCAR_Dipteryx alata_svm_r83.tif
Dipteryx alata	83	randomforest	0.4033	0.8671875	0.963012695	enm_LGM_NCAR_Dipteryx alata_randomforest_r83.tif
Dipteryx alata	84	bioclim	0.00323333	0.685346949	0.908587598	enm_LGM_NCAR_Dipteryx alata_bioclim_r84.tif
Dipteryx alata	84	domain	0.56404311	0.647207185	0.88613435	enm_LGM_NCAR_Dipteryx alata_domain_r84.tif
Dipteryx alata	84	glm	-0.45162954	0.732529528	0.888471949	enm_LGM_NCAR_Dipteryx alata_glm_r84.tif
Dipteryx alata	84	svm	0.69121533	0.756582185	0.934670276	enm_LGM_NCAR_Dipteryx alata_svm_r84.tif
Dipteryx alata	84	randomforest	0.52622381	0.795829232	0.955893209	enm_LGM_NCAR_Dipteryx alata_randomforest_r84.tif
Dipteryx alata	85	bioclim	0.00323333	0.756028543	0.929041585	enm_LGM_NCAR_Dipteryx alata_bioclim_r85.tif
Dipteryx alata	85	domain	0.53826603	0.693897638	0.890286663	enm_LGM_NCAR_Dipteryx alata_domain_r85.tif
Dipteryx alata	85	glm	-0.36752996	0.779773622	0.897545522	enm_LGM_NCAR_Dipteryx alata_glm_r85.tif
Dipteryx alata	85	svm	0.58314974	0.803272638	0.931502215	enm_LGM_NCAR_Dipteryx alata_svm_r85.tif
Dipteryx alata	85	randomforest	0.53542893	0.811577264	0.953524852	enm_LGM_NCAR_Dipteryx alata_randomforest_r85.tif
Dipteryx alata	86	bioclim	0.00323333	0.748462106	0.908218504	enm_LGM_NCAR_Dipteryx alata_bioclim_r86.tif
Dipteryx alata	86	domain	0.42064115	0.71671998	0.917661171	enm_LGM_NCAR_Dipteryx alata_domain_r86.tif
Dipteryx alata	86	glm	0.01040114	0.772022638	0.91261688	enm_LGM_NCAR_Dipteryx alata_glm_r86.tif
Dipteryx alata	86	svm	0.72895312	0.795706201	0.92867249	enm_LGM_NCAR_Dipteryx alata_svm_r86.tif
Dipteryx alata	86	randomforest	0.64253333	0.827325295	0.954324557	enm_LGM_NCAR_Dipteryx alata_randomforest_r86.tif
Dipteryx alata	87	bioclim	0.0099	0.7734375	0.916168213	enm_LGM_NCAR_Dipteryx alata_bioclim_r87.tif
Dipteryx alata	87	domain	0.47728217	0.765625	0.891174316	enm_LGM_NCAR_Dipteryx alata_domain_r87.tif
Dipteryx alata	87	glm	-0.32537838	0.75	0.891540527	enm_LGM_NCAR_Dipteryx alata_glm_r87.tif
Dipteryx alata	87	svm	0.44584431	0.765625	0.922851563	enm_LGM_NCAR_Dipteryx alata_svm_r87.tif
Dipteryx alata	87	randomforest	0.40703333	0.796875	0.945983887	enm_LGM_NCAR_Dipteryx alata_randomforest_r87.tif
Dipteryx alata	88	bioclim	0.0099	0.725147638	0.927165354	enm_LGM_NCAR_Dipteryx alata_bioclim_r88.tif
Dipteryx alata	88	domain	0.48746491	0.716966043	0.910463829	enm_LGM_NCAR_Dipteryx alata_domain_r88.tif
Dipteryx alata	88	glm	-0.43478767	0.748216043	0.893854577	enm_LGM_NCAR_Dipteryx alata_glm_r88.tif
Dipteryx alata	88	svm	0.70597821	0.803457185	0.942021407	enm_LGM_NCAR_Dipteryx alata_svm_r88.tif
Dipteryx alata	88	randomforest	0.46363333	0.842827264	0.958138533	enm_LGM_NCAR_Dipteryx alata_randomforest_r88.tif
Dipteryx alata	89	bioclim	0.01656667	0.788139764	0.943497785	enm_LGM_NCAR_Dipteryx alata_bioclim_r89.tif
Dipteryx alata	89	domain	0.45264373	0.787524606	0.932086614	enm_LGM_NCAR_Dipteryx alata_domain_r89.tif
Dipteryx alata	89	glm	0.04457477	0.85070128	0.940760335	enm_LGM_NCAR_Dipteryx alata_glm_r89.tif
Dipteryx alata	89	svm	0.72537198	0.850824311	0.95355561	enm_LGM_NCAR_Dipteryx alata_svm_r89.tif
Dipteryx alata	89	randomforest	0.47831667	0.850885827	0.964751476	enm_LGM_NCAR_Dipteryx alata_randomforest_r89.tif
Dipteryx alata	90	bioclim	0.00323333	0.795460138	0.948603593	enm_LGM_NCAR_Dipteryx alata_bioclim_r90.tif
Dipteryx alata	90	domain	0.41597372	0.787463091	0.932547982	enm_LGM_NCAR_Dipteryx alata_domain_r90.tif
Dipteryx alata	90	glm	-0.30311741	0.795521654	0.92535064	enm_LGM_NCAR_Dipteryx alata_glm_r90.tif
Dipteryx alata	90	svm	0.80285439	0.843073327	0.96238312	enm_LGM_NCAR_Dipteryx alata_svm_r90.tif
Dipteryx alata	90	randomforest	0.54834286	0.835383858	0.97222564	enm_LGM_NCAR_Dipteryx alata_randomforest_r90.tif
Dipteryx alata	91	bioclim	0.01656667	0.7421875	0.911437988	enm_LGM_NCAR_Dipteryx alata_bioclim_r91.tif
Dipteryx alata	91	domain	0.46556228	0.7109375	0.904602051	enm_LGM_NCAR_Dipteryx alata_domain_r91.tif
Dipteryx alata	91	glm	-0.48366894	0.75	0.905944824	enm_LGM_NCAR_Dipteryx alata_glm_r91.tif
Dipteryx alata	91	svm	0.71750417	0.8203125	0.927368164	enm_LGM_NCAR_Dipteryx alata_svm_r91.tif
Dipteryx alata	91	randomforest	0.40862381	0.84375	0.951965332	enm_LGM_NCAR_Dipteryx alata_randomforest_r91.tif
Dipteryx alata	92	bioclim	0.00323333	0.748277559	0.922151821	enm_LGM_NCAR_Dipteryx alata_bioclim_r92.tif
Dipteryx alata	92	domain	0.48528693	0.724778543	0.908064715	enm_LGM_NCAR_Dipteryx alata_domain_r92.tif
Dipteryx alata	92	glm	0.33119439	0.787770669	0.914954478	enm_LGM_NCAR_Dipteryx alata_glm_r92.tif
Dipteryx alata	92	svm	0.7235282	0.819266732	0.944235974	enm_LGM_NCAR_Dipteryx alata_svm_r92.tif
Dipteryx alata	92	randomforest	0.57408333	0.834953248	0.96238312	enm_LGM_NCAR_Dipteryx alata_randomforest_r92.tif
Dipteryx alata	93	bioclim	0.00323333	0.7578125	0.917388916	enm_LGM_NCAR_Dipteryx alata_bioclim_r93.tif
Dipteryx alata	93	domain	0.46940967	0.734375	0.884063721	enm_LGM_NCAR_Dipteryx alata_domain_r93.tif
Dipteryx alata	93	glm	0.07932141	0.75	0.911956787	enm_LGM_NCAR_Dipteryx alata_glm_r93.tif
Dipteryx alata	93	svm	0.76975059	0.7890625	0.930084229	enm_LGM_NCAR_Dipteryx alata_svm_r93.tif
Dipteryx alata	93	randomforest	0.33562262	0.7734375	0.951934814	enm_LGM_NCAR_Dipteryx alata_randomforest_r93.tif
Dipteryx alata	94	bioclim	0.01656667	0.7421875	0.902191162	enm_LGM_NCAR_Dipteryx alata_bioclim_r94.tif
Dipteryx alata	94	domain	0.45422252	0.6796875	0.873168945	enm_LGM_NCAR_Dipteryx alata_domain_r94.tif
Dipteryx alata	94	glm	0.10003949	0.7421875	0.887939453	enm_LGM_NCAR_Dipteryx alata_glm_r94.tif
Dipteryx alata	94	svm	0.45433374	0.7265625	0.909851074	enm_LGM_NCAR_Dipteryx alata_svm_r94.tif
Dipteryx alata	94	randomforest	0.53707814	0.7734375	0.92401123	enm_LGM_NCAR_Dipteryx alata_randomforest_r94.tif
Dipteryx alata	95	bioclim	0.00323333	0.71875	0.901275635	enm_LGM_NCAR_Dipteryx alata_bioclim_r95.tif
Dipteryx alata	95	domain	0.52693716	0.6796875	0.892364502	enm_LGM_NCAR_Dipteryx alata_domain_r95.tif
Dipteryx alata	95	glm	-0.1106787	0.734375	0.91519165	enm_LGM_NCAR_Dipteryx alata_glm_r95.tif
Dipteryx alata	95	svm	0.66232459	0.7578125	0.927886963	enm_LGM_NCAR_Dipteryx alata_svm_r95.tif
Dipteryx alata	95	randomforest	0.49489762	0.7734375	0.941741943	enm_LGM_NCAR_Dipteryx alata_randomforest_r95.tif
Dipteryx alata	96	bioclim	0.00323333	0.7265625	0.906066895	enm_LGM_NCAR_Dipteryx alata_bioclim_r96.tif
Dipteryx alata	96	domain	0.48235968	0.6953125	0.893707275	enm_LGM_NCAR_Dipteryx alata_domain_r96.tif
Dipteryx alata	96	glm	0.28001746	0.78125	0.891265869	enm_LGM_NCAR_Dipteryx alata_glm_r96.tif
Dipteryx alata	96	svm	0.70757689	0.7890625	0.919891357	enm_LGM_NCAR_Dipteryx alata_svm_r96.tif
Dipteryx alata	96	randomforest	0.41374338	0.7734375	0.935272217	enm_LGM_NCAR_Dipteryx alata_randomforest_r96.tif
Dipteryx alata	97	bioclim	0.00323333	0.78125	0.921142578	enm_LGM_NCAR_Dipteryx alata_bioclim_r97.tif
Dipteryx alata	97	domain	0.47301277	0.7265625	0.889648438	enm_LGM_NCAR_Dipteryx alata_domain_r97.tif
Dipteryx alata	97	glm	-0.48696309	0.7578125	0.913513184	enm_LGM_NCAR_Dipteryx alata_glm_r97.tif
Dipteryx alata	97	svm	0.80629037	0.796875	0.93347168	enm_LGM_NCAR_Dipteryx alata_svm_r97.tif
Dipteryx alata	97	randomforest	0.54289286	0.8515625	0.957946777	enm_LGM_NCAR_Dipteryx alata_randomforest_r97.tif
Dipteryx alata	98	bioclim	0.0099	0.7734375	0.924041748	enm_LGM_NCAR_Dipteryx alata_bioclim_r98.tif
Dipteryx alata	98	domain	0.40939922	0.71875	0.90512085	enm_LGM_NCAR_Dipteryx alata_domain_r98.tif
Dipteryx alata	98	glm	-0.52180699	0.8125	0.918731689	enm_LGM_NCAR_Dipteryx alata_glm_r98.tif
Dipteryx alata	98	svm	0.69925042	0.8125	0.947601318	enm_LGM_NCAR_Dipteryx alata_svm_r98.tif
Dipteryx alata	98	randomforest	0.40195	0.84375	0.959442139	enm_LGM_NCAR_Dipteryx alata_randomforest_r98.tif
Dipteryx alata	99	bioclim	0.02323333	0.734375	0.915100098	enm_LGM_NCAR_Dipteryx alata_bioclim_r99.tif
Dipteryx alata	99	domain	0.53936612	0.640625	0.894073486	enm_LGM_NCAR_Dipteryx alata_domain_r99.tif
Dipteryx alata	99	glm	0.36999127	0.7109375	0.883331299	enm_LGM_NCAR_Dipteryx alata_glm_r99.tif
Dipteryx alata	99	svm	0.83597372	0.7734375	0.920684814	enm_LGM_NCAR_Dipteryx alata_svm_r99.tif
Dipteryx alata	99	randomforest	0.50534762	0.828125	0.944244385	enm_LGM_NCAR_Dipteryx alata_randomforest_r99.tif
Dipteryx alata	100	bioclim	0.02323333	0.8203125	0.933166504	enm_LGM_NCAR_Dipteryx alata_bioclim_r100.tif
Dipteryx alata	100	domain	0.46227342	0.8046875	0.926239014	enm_LGM_NCAR_Dipteryx alata_domain_r100.tif
Dipteryx alata	100	glm	-0.32138849	0.828125	0.932342529	enm_LGM_NCAR_Dipteryx alata_glm_r100.tif
Dipteryx alata	100	svm	0.6137044	0.8671875	0.963287354	enm_LGM_NCAR_Dipteryx alata_svm_r100.tif
[truncated: 78,001 more rows]
